# Supplementary material for: catena-Poly[[diaqua­(1,2,3-benzothia­diazole-7-carboxyl­ato-κO)copper(II)]-μ-1,2,3-benzothia­diazole-7-carboxyl­ato-κ2 N 2:O]
Source: Acta Crystallogr Sect E Struct Rep Online. 2009 Sep 9;65(Pt 10):m1181–2. doi: 10.1107/S1600536809032036 (PMC2970341; doi:10.1107/S1600536809032036)
Supplement: Supplementary file 1 [file e-65-m1181-sup1.cif]

##############################################################################
###                                                                        ###
###        Electronic paper (Acta Crystallographica Section E)             ###
###                                                                        ###
##############################################################################
#                                                                            #
# This CIF contains the data in a paper accepted for publication in Acta     #
# Crystallographica Section E. It conforms to the requirements of Notes      #
# for Authors for Section E, and has been peer reviewed under the auspices   #
# of the IUCr Commission on Journals.                                        #
#                                                                            #
# Full details of the Crystallographic Information File format               #
# are given in the paper "The Crystallographic Information File (CIF):       #
# a New Standard Archive File for Crystallography" by S. R. Hall, F. H.      #
# Allen and I. D. Brown [Acta Cryst. (1991), A47, 655-685].                  #
#                                                                            #
# The current version of the core CIF dictionary is obtainable from          #
# ftp://ftp.iucr.org/pub/cif_core.dic. The current version number is 2.4.    #
#                                                                            #
# Software is freely available for graphical display of the structure(s) in  #
# this CIF.  For information consult the CIF home page http://www.iucr.org/  #
# cif/home.html                                                              #
#                                                                            #
# This file may be used for bona fide research purposes within the           #
# scientific community so long as proper attribution is given to the journal # 
# article from which it was obtained.                                        #
#                                                                            #
##############################################################################
                                             
data_I
_audit_creation_method     SHELXL-97
_chemical_name_systematic
;
<i>catena</i>-Poly[[diaqua(1,2,3-benzothiadiazole-7-carboxylato-
\k<i>O</i>)copper(II)]-\m-1,2,3-benzothiadiazole-7-carboxylato-
\k^2^<i>N</i>^2^:<i>O</i>]
;
_chemical_name_common     ?
_chemical_formula_moiety     'C14 H10 Cu N4 O6 S2'
_chemical_formula_sum     'C14 H10 Cu N4 O6 S2'
_chemical_formula_iupac     '[Cu (C7 H3 N2 O2 S)2 (H2 O)2]'
_chemical_formula_weight     457.95
_chemical_melting_point     ?
_symmetry_cell_setting     triclinic
_symmetry_space_group_name_H-M     'P -1'
_symmetry_space_group_name_Hall     '-P 1'
loop_
    _symmetry_equiv_pos_as_xyz
    'x, y, z'
    '-x, -y, -z'
_cell_length_a     9.0061(18)
_cell_length_b     9.4989(19)
_cell_length_c     11.274(2)
_cell_angle_alpha     86.62(3)
_cell_angle_beta     70.00(3)
_cell_angle_gamma     76.69(3)
_cell_volume     881.8(4)
_cell_formula_units_Z     2
_cell_measurement_reflns_used     8567
_cell_measurement_theta_min     3.0318
_cell_measurement_theta_max     27.4850
_cell_measurement_temperature     294(2)
_exptl_crystal_description     block
_exptl_crystal_colour     green
_exptl_crystal_size_max     0.28
_exptl_crystal_size_mid     0.26
_exptl_crystal_size_min     0.24
_exptl_crystal_density_diffrn     1.725
_exptl_crystal_density_meas     ?
_exptl_crystal_density_method     'not measured'
_exptl_crystal_F_000     462
_exptl_absorpt_coefficient_mu     1.516
_exptl_absorpt_correction_type     Multi-Scan
_exptl_absorpt_process_details     '(SADABS; Bruker, 1998)'
_exptl_absorpt_correction_T_min     0.6762
_exptl_absorpt_correction_T_max     0.7123
_exptl_special_details
;
;
_diffrn_ambient_temperature     294(2)
_diffrn_radiation_type     MoK\a
_diffrn_radiation_wavelength     0.71073
_diffrn_radiation_source     'fine-focus sealed tube'
_diffrn_radiation_monochromator     graphite
_diffrn_measurement_device_type     'Rigaku R-AXIS RAPID-S'
_diffrn_measurement_method     \w
_diffrn_detector_area_resol_mean     ?
_diffrn_reflns_number     7632
_diffrn_reflns_av_R_equivalents     0.0273
_diffrn_reflns_av_sigmaI/netI     0.0314
_diffrn_reflns_theta_min     3.03
_diffrn_reflns_theta_max     25.00
_diffrn_reflns_theta_full     25.00
_diffrn_measured_fraction_theta_max     0.997
_diffrn_measured_fraction_theta_full     0.997
_diffrn_reflns_limit_h_min     -10
_diffrn_reflns_limit_h_max     10
_diffrn_reflns_limit_k_min     -11
_diffrn_reflns_limit_k_max     11
_diffrn_reflns_limit_l_min     -13
_diffrn_reflns_limit_l_max     13
_diffrn_standards_number     0
_diffrn_standards_interval_count     0
_diffrn_standards_interval_time     0
_diffrn_standards_decay_%     0
_refine_special_details
;
Refinement of <i>F</i>^2^ against ALL reflections. The weighted <i>R</i>-factor
<i>wR</i> and goodness of fit <i>S</i> are based on <i>F</i>^2^, conventional
<i>R</i>-factors <i>R</i> are based on <i>F</i>, with <i>F</i> set to zero for
negative <i>F</i>^2^. The threshold expression of <i>F</i>^2^ >
\s(<i>F</i>^2^) is used only for calculating <i>R</i>-factors(gt) <i>etc</i>.
and is not relevant to the choice of reflections for refinement.
<i>R</i>-factors based on <i>F</i>^2^ are statistically about twice as large
as those based on <i>F</i>, and <i>R</i>- factors based on ALL data will be
even larger.
;
_reflns_number_total     3089
_reflns_number_gt     2767
_reflns_threshold_expression     I>2\s(I)
_refine_ls_structure_factor_coef     Fsqd
_refine_ls_matrix_type     full
_refine_ls_R_factor_all     0.0417
_refine_ls_R_factor_gt     0.0356
_refine_ls_wR_factor_gt     0.0799
_refine_ls_wR_factor_ref     0.0825
_refine_ls_goodness_of_fit_ref     1.083
_refine_ls_restrained_S_all     1.083
_refine_ls_number_reflns     3089
_refine_ls_number_parameters     244
_refine_ls_number_restraints     0
_refine_ls_hydrogen_treatment     constr
_refine_ls_weighting_scheme     calc
_refine_ls_weighting_details
         'calc w=1/[\s^2^(Fo^2^)+(0.0321P)^2^+0.8111P] where P=(Fo^2^+2Fc^2^)/3'
_atom_sites_solution_hydrogens     geom
_atom_sites_solution_primary     direct
_atom_sites_solution_secondary     difmap
_refine_ls_shift/su_max     0.001
_refine_ls_shift/su_mean     0.000
_refine_diff_density_max     0.719
_refine_diff_density_min     -0.698
_refine_ls_extinction_method     none
_refine_ls_extinction_coef     ?
loop_
    _atom_type_symbol
    _atom_type_description
    _atom_type_scat_dispersion_real
    _atom_type_scat_dispersion_imag
    _atom_type_scat_source
    'C' 'C' 0.0033 0.0016
                         'International Tables Vol C Tables 4.2.6.8 and 6.1.1.4'
    'H' 'H' 0.0000 0.0000
                         'International Tables Vol C Tables 4.2.6.8 and 6.1.1.4'
    'N' 'N' 0.0061 0.0033
                         'International Tables Vol C Tables 4.2.6.8 and 6.1.1.4'
    'O' 'O' 0.0106 0.0060
                         'International Tables Vol C Tables 4.2.6.8 and 6.1.1.4'
    'S' 'S' 0.1246 0.1234
                         'International Tables Vol C Tables 4.2.6.8 and 6.1.1.4'
    'Cu' 'Cu' 0.3201 1.2651
                         'International Tables Vol C Tables 4.2.6.8 and 6.1.1.4'
_computing_data_collection     'CrystalClear (Rigaku/MSC, 2005)'
_computing_cell_refinement     'CrystalClear (Rigaku/MSC, 2005)'
_computing_data_reduction     'CrystalClear (Rigaku/MSC, 2005)'
_computing_structure_solution     'SHELXS97 (Sheldrick, 2008)'
_computing_structure_refinement     'SHELXL97 (Sheldrick, 2008)'
_computing_molecular_graphics     'SHELXTL (Sheldrick, 2008)'
_computing_publication_material     'SHELXTL (Sheldrick, 2008)'
loop_
    _atom_site_type_symbol
    _atom_site_label
    _atom_site_fract_x
    _atom_site_fract_y
    _atom_site_fract_z
    _atom_site_U_iso_or_equiv
    _atom_site_adp_type
    _atom_site_calc_flag
    _atom_site_refinement_flags
    _atom_site_occupancy
    _atom_site_disorder_assembly
    _atom_site_disorder_group
    Cu Cu1 0.07536(4) 0.21613(4) 0.52609(3) 0.03039(13) Uani d . 1 . .
    S S1 -0.01189(13) -0.19206(11) 0.93629(9) 0.0624(3) Uani d . 1 . .
    S S2 0.46168(8) 0.25680(7) 0.48652(7) 0.02732(17) Uani d . 1 . .
    O O1 0.1924(2) 0.1114(2) 0.6325(2) 0.0383(5) Uani d . 1 . .
    O O2 -0.0035(3) -0.0020(3) 0.7417(2) 0.0503(6) Uani d . 1 . .
    O O3 0.7573(2) 0.2143(2) 0.5117(2) 0.0394(5) Uani d . 1 . .
    O O4 0.9626(2) 0.3236(2) 0.41845(19) 0.0342(5) Uani d . 1 . .
    O O1W -0.0550(3) 0.3574(2) 0.6674(2) 0.0419(5) Uani d . 1 . .
    H H1WA -0.1223 0.4295 0.6535 0.050 Uiso d R 1 . .
    H H1WB -0.0840 0.3276 0.7426 0.050 Uiso d R 1 . .
    O O2W 0.1701(2) 0.0527(2) 0.4022(2) 0.0392(5) Uani d . 1 . .
    H H2WA 0.1911 -0.0281 0.4364 0.047 Uiso d R 1 . .
    H H2WB 0.1169 0.0445 0.3546 0.047 Uiso d R 1 . .
    N N1 0.1677(6) -0.2901(4) 1.0612(3) 0.0790(12) Uani d . 1 . .
    N N2 0.0307(6) -0.2940(4) 1.0531(3) 0.0850(13) Uani d . 1 . .
    N N3 0.3144(3) 0.4182(3) 0.3579(2) 0.0317(6) Uani d . 1 . .
    N N4 0.2960(3) 0.3209(3) 0.4435(2) 0.0297(5) Uani d . 1 . .
    C C1 0.1326(4) 0.0272(3) 0.7175(3) 0.0338(7) Uani d . 1 . .
    C C2 0.2317(4) -0.0441(3) 0.7958(3) 0.0325(7) Uani d . 1 . .
    C C3 0.3828(4) -0.0218(4) 0.7812(3) 0.0449(8) Uani d . 1 . .
    H H3 0.4279 0.0396 0.7189 0.054 Uiso calc R 1 . .
    C C4 0.4696(5) -0.0901(5) 0.8587(4) 0.0679(12) Uani d . 1 . .
    H H4 0.5723 -0.0749 0.8461 0.081 Uiso calc R 1 . .
    C C5 0.4045(7) -0.1796(5) 0.9534(4) 0.0801(14) Uani d . 1 . .
    H H5 0.4615 -0.2231 1.0058 0.096 Uiso calc R 1 . .
    C C6 0.2523(6) -0.2038(4) 0.9695(3) 0.0589(11) Uani d . 1 . .
    C C7 0.1684(4) -0.1379(3) 0.8911(3) 0.0417(8) Uani d . 1 . .
    C C8 0.8229(3) 0.3009(3) 0.4353(3) 0.0280(6) Uani d . 1 . .
    C C9 0.7259(3) 0.3865(3) 0.3602(3) 0.0248(6) Uani d . 1 . .
    C C10 0.7796(3) 0.4848(3) 0.2697(3) 0.0324(7) Uani d . 1 . .
    H H10 0.8837 0.4994 0.2516 0.039 Uiso calc R 1 . .
    C C11 0.6799(4) 0.5634(4) 0.2040(3) 0.0417(8) Uani d . 1 . .
    H H11 0.7201 0.6279 0.1427 0.050 Uiso calc R 1 . .
    C C12 0.5250(4) 0.5467(4) 0.2289(3) 0.0408(8) Uani d . 1 . .
    H H12 0.4596 0.5999 0.1861 0.049 Uiso calc R 1 . .
    C C13 0.4677(3) 0.4475(3) 0.3204(3) 0.0290(6) Uani d . 1 . .
    C C14 0.5674(3) 0.3674(3) 0.3842(2) 0.0235(6) Uani d . 1 . .
loop_
    _atom_site_aniso_label
    _atom_site_aniso_U_11
    _atom_site_aniso_U_22
    _atom_site_aniso_U_33
    _atom_site_aniso_U_12
    _atom_site_aniso_U_13
    _atom_site_aniso_U_23
    Cu1 0.0250(2) 0.0314(2) 0.0390(2) -0.00883(15) -0.01637(16) 0.01192(16)
    S1 0.0723(7) 0.0527(6) 0.0441(5) -0.0254(5) 0.0109(5) -0.0026(4)
    S2 0.0229(4) 0.0284(4) 0.0320(4) -0.0074(3) -0.0111(3) 0.0081(3)
    O1 0.0362(12) 0.0411(12) 0.0418(12) -0.0105(10) -0.0200(10) 0.0181(10)
    O2 0.0419(14) 0.0670(16) 0.0460(14) -0.0204(12) -0.0153(11) 0.0068(12)
    O3 0.0299(11) 0.0369(12) 0.0539(14) -0.0090(9) -0.0190(10) 0.0187(11)
    O4 0.0251(10) 0.0385(11) 0.0447(12) -0.0079(9) -0.0196(9) 0.0095(10)
    O1W 0.0441(13) 0.0423(12) 0.0357(12) 0.0003(10) -0.0170(10) 0.0092(10)
    O2W 0.0419(12) 0.0311(11) 0.0498(13) -0.0092(9) -0.0229(11) 0.0104(10)
    N1 0.144(4) 0.056(2) 0.0344(18) -0.032(3) -0.024(2) 0.0204(16)
    N2 0.134(4) 0.064(2) 0.0390(19) -0.038(3) 0.002(2) 0.0074(17)
    N3 0.0251(12) 0.0383(14) 0.0354(14) -0.0095(11) -0.0147(11) 0.0091(11)
    N4 0.0234(12) 0.0335(13) 0.0339(13) -0.0091(10) -0.0111(11) 0.0071(11)
    C1 0.0348(17) 0.0346(16) 0.0311(16) -0.0053(14) -0.0110(14) -0.0020(13)
    C2 0.0415(18) 0.0295(15) 0.0229(14) -0.0044(13) -0.0087(13) 0.0009(12)
    C3 0.052(2) 0.047(2) 0.0402(19) -0.0129(16) -0.0223(17) 0.0093(16)
    C4 0.070(3) 0.079(3) 0.073(3) -0.018(2) -0.050(2) 0.014(2)
    C5 0.122(4) 0.073(3) 0.066(3) -0.020(3) -0.065(3) 0.031(2)
    C6 0.098(3) 0.046(2) 0.0348(19) -0.015(2) -0.027(2) 0.0093(17)
    C7 0.060(2) 0.0334(16) 0.0248(15) -0.0096(15) -0.0057(15) -0.0015(13)
    C8 0.0238(14) 0.0255(14) 0.0340(16) -0.0019(12) -0.0108(12) -0.0004(12)
    C9 0.0224(14) 0.0237(14) 0.0277(14) -0.0036(11) -0.0083(12) -0.0030(11)
    C10 0.0263(15) 0.0358(16) 0.0359(16) -0.0114(13) -0.0092(13) 0.0048(13)
    C11 0.0410(18) 0.0477(19) 0.0409(18) -0.0204(15) -0.0159(15) 0.0224(16)
    C12 0.0376(18) 0.0481(19) 0.0421(18) -0.0128(15) -0.0215(15) 0.0221(15)
    C13 0.0240(14) 0.0338(15) 0.0323(15) -0.0083(12) -0.0132(13) 0.0060(13)
    C14 0.0232(14) 0.0232(13) 0.0234(13) -0.0047(11) -0.0075(11) 0.0003(11)
_geom_special_details
;
All e.s.d.'s (except the e.s.d. in the dihedral angle between two l.s. planes)
are estimated using the full covariance matrix. The cell e.s.d.'s are taken
into account individually in the estimation of e.s.d.'s in distances, angles
and torsion angles; correlations between e.s.d.'s in cell parameters are only
used when they are defined by crystal symmetry. An approximate (isotropic)
treatment of cell e.s.d.'s is used for estimating e.s.d.'s involving l.s.
planes.
;
loop_
    _geom_bond_atom_site_label_1
    _geom_bond_atom_site_label_2
    _geom_bond_site_symmetry_2
    _geom_bond_distance
    _geom_bond_publ_flag
    Cu1 O4 1_455 1.9405(19) yes
    Cu1 O1 . 1.945(2) yes
    Cu1 O1W . 1.991(2) yes
    Cu1 O2W . 1.980(2) yes
    Cu1 N4 . 2.311(2) yes
    O1W H1WA . 0.8500 ?
    O1W H1WB . 0.8500 ?
    O2W H2WA . 0.8500 ?
    O2W H2WB . 0.8500 ?
    N1 N2 . 1.277(6) ?
    N2 S1 . 1.686(4) ?
    N3 N4 . 1.292(3) ?
    N4 S2 . 1.695(2) ?
    C1 O2 . 1.254(4) ?
    C1 O1 . 1.265(4) ?
    C1 C2 . 1.493(4) ?
    C2 C3 . 1.378(4) ?
    C2 C7 . 1.405(4) ?
    C3 C4 . 1.400(5) ?
    C3 H3 . 0.9300 ?
    C4 C5 . 1.379(6) ?
    C4 H4 . 0.9300 ?
    C5 C6 . 1.391(6) ?
    C5 H5 . 0.9300 ?
    C6 C7 . 1.385(5) ?
    C6 N1 . 1.404(5) ?
    C7 S1 . 1.717(4) ?
    C8 O3 . 1.249(3) ?
    C8 O4 . 1.273(3) ?
    C8 C9 . 1.497(4) ?
    C9 C10 . 1.380(4) ?
    C9 C14 . 1.412(4) ?
    C10 C11 . 1.412(4) ?
    C10 H10 . 0.9300 ?
    C11 C12 . 1.371(4) ?
    C11 H11 . 0.9300 ?
    C12 C13 . 1.401(4) ?
    C12 H12 . 0.9300 ?
    C13 N3 . 1.388(3) ?
    C13 C14 . 1.402(4) ?
    C14 S2 . 1.706(3) ?
loop_
    _geom_angle_atom_site_label_1
    _geom_angle_atom_site_label_2
    _geom_angle_atom_site_label_3
    _geom_angle_site_symmetry_1
    _geom_angle_site_symmetry_3
    _geom_angle
    _geom_angle_publ_flag
    O4 Cu1 O1 1_455 . 178.57(8) yes
    O4 Cu1 O2W 1_455 . 90.50(9) yes
    O1 Cu1 O2W . . 89.78(9) yes
    O4 Cu1 O1W 1_455 . 90.40(9) yes
    O1 Cu1 O1W . . 89.61(9) yes
    O2W Cu1 O1W . . 168.13(9) yes
    O4 Cu1 N4 1_455 . 93.41(8) yes
    O1 Cu1 N4 . . 85.18(8) yes
    O2W Cu1 N4 . . 93.52(9) yes
    O1W Cu1 N4 . . 98.24(9) yes
    N2 S1 C7 . . 92.6(2) ?
    N4 S2 C14 . . 91.77(12) ?
    C1 O1 Cu1 . . 122.34(19) ?
    C8 O4 Cu1 . 1_655 115.52(18) ?
    Cu1 O1W H1WA . . 118.0 ?
    Cu1 O1W H1WB . . 119.4 ?
    H1WA O1W H1WB . . 114.1 ?
    Cu1 O2W H2WA . . 112.6 ?
    Cu1 O2W H2WB . . 116.3 ?
    H2WA O2W H2WB . . 108.7 ?
    N2 N1 C6 . . 113.2(4) ?
    N1 N2 S1 . . 113.3(3) ?
    N4 N3 C13 . . 112.3(2) ?
    N3 N4 S2 . . 114.07(18) ?
    N3 N4 Cu1 . . 126.89(17) ?
    S2 N4 Cu1 . . 118.78(12) ?
    O2 C1 O1 . . 125.6(3) ?
    O2 C1 C2 . . 116.8(3) ?
    O1 C1 C2 . . 117.6(3) ?
    C3 C2 C7 . . 117.5(3) ?
    C3 C2 C1 . . 123.5(3) ?
    C7 C2 C1 . . 118.9(3) ?
    C2 C3 C4 . . 121.1(3) ?
    C2 C3 H3 . . 119.5 ?
    C4 C3 H3 . . 119.5 ?
    C5 C4 C3 . . 120.7(4) ?
    C5 C4 H4 . . 119.7 ?
    C3 C4 H4 . . 119.7 ?
    C4 C5 C6 . . 119.1(4) ?
    C4 C5 H5 . . 120.5 ?
    C6 C5 H5 . . 120.5 ?
    C7 C6 C5 . . 119.9(3) ?
    C7 C6 N1 . . 113.5(4) ?
    C5 C6 N1 . . 126.7(4) ?
    C6 C7 C2 . . 121.7(3) ?
    C6 C7 S1 . . 107.5(3) ?
    C2 C7 S1 . . 130.8(3) ?
    O3 C8 O4 . . 125.5(3) ?
    O3 C8 C9 . . 116.4(2) ?
    O4 C8 C9 . . 118.1(2) ?
    C10 C9 C14 . . 117.3(2) ?
    C10 C9 C8 . . 124.6(2) ?
    C14 C9 C8 . . 118.1(2) ?
    C9 C10 C11 . . 121.4(3) ?
    C9 C10 H10 . . 119.3 ?
    C11 C10 H10 . . 119.3 ?
    C12 C11 C10 . . 121.3(3) ?
    C12 C11 H11 . . 119.3 ?
    C10 C11 H11 . . 119.3 ?
    C11 C12 C13 . . 118.4(3) ?
    C11 C12 H12 . . 120.8 ?
    C13 C12 H12 . . 120.8 ?
    N3 C13 C12 . . 126.0(3) ?
    N3 C13 C14 . . 113.7(2) ?
    C12 C13 C14 . . 120.4(2) ?
    C13 C14 C9 . . 121.2(2) ?
    C13 C14 S2 . . 108.20(19) ?
    C9 C14 S2 . . 130.6(2) ?
loop_
    _geom_torsion_atom_site_label_1
    _geom_torsion_atom_site_label_2
    _geom_torsion_atom_site_label_3
    _geom_torsion_atom_site_label_4
    _geom_torsion_site_symmetry_1
    _geom_torsion_site_symmetry_2
    _geom_torsion_site_symmetry_3
    _geom_torsion_site_symmetry_4
    _geom_torsion
    _geom_torsion_publ_flag
    O2 C1 C2 C3 . . . . -179.4(3) ?
    O1 C1 C2 C3 . . . . 0.7(4) ?
    O2 C1 C2 C7 . . . . -0.2(4) ?
    O1 C1 C2 C7 . . . . 179.9(3) ?
    C7 C2 C3 C4 . . . . -0.1(5) ?
    C1 C2 C3 C4 . . . . 179.1(3) ?
    C2 C3 C4 C5 . . . . -1.2(6) ?
    C3 C4 C5 C6 . . . . 1.4(7) ?
    C4 C5 C6 C7 . . . . -0.2(6) ?
    C4 C5 C6 N1 . . . . -179.4(4) ?
    C5 C6 C7 C2 . . . . -1.1(6) ?
    N1 C6 C7 C2 . . . . 178.2(3) ?
    C5 C6 C7 S1 . . . . 179.6(3) ?
    N1 C6 C7 S1 . . . . -1.1(4) ?
    C3 C2 C7 C6 . . . . 1.2(5) ?
    C1 C2 C7 C6 . . . . -178.0(3) ?
    C3 C2 C7 S1 . . . . -179.6(3) ?
    C1 C2 C7 S1 . . . . 1.2(4) ?
    O3 C8 C9 C10 . . . . -178.6(3) ?
    O4 C8 C9 C10 . . . . 2.8(4) ?
    O3 C8 C9 C14 . . . . 2.2(4) ?
    O4 C8 C9 C14 . . . . -176.4(2) ?
    C14 C9 C10 C11 . . . . 0.3(4) ?
    C8 C9 C10 C11 . . . . -179.0(3) ?
    C9 C10 C11 C12 . . . . 0.9(5) ?
    C10 C11 C12 C13 . . . . -0.9(5) ?
    C11 C12 C13 N3 . . . . 179.4(3) ?
    C11 C12 C13 C14 . . . . -0.2(5) ?
    N3 C13 C14 C9 . . . . -178.2(2) ?
    C12 C13 C14 C9 . . . . 1.4(4) ?
    N3 C13 C14 S2 . . . . 1.0(3) ?
    C12 C13 C14 S2 . . . . -179.3(2) ?
    C10 C9 C14 C13 . . . . -1.4(4) ?
    C8 C9 C14 C13 . . . . 177.9(2) ?
    C10 C9 C14 S2 . . . . 179.5(2) ?
    C8 C9 C14 S2 . . . . -1.2(4) ?
    C7 C6 N1 N2 . . . . 1.4(5) ?
    C5 C6 N1 N2 . . . . -179.3(4) ?
    C6 N1 N2 S1 . . . . -1.0(5) ?
    C12 C13 N3 N4 . . . . 179.6(3) ?
    C14 C13 N3 N4 . . . . -0.8(4) ?
    C13 N3 N4 S2 . . . . 0.2(3) ?
    C13 N3 N4 Cu1 . . . . -173.94(19) ?
    O4 Cu1 N4 N3 1_455 . . . 1.4(2) ?
    O1 Cu1 N4 N3 . . . . -178.4(2) ?
    O2W Cu1 N4 N3 . . . . 92.1(2) ?
    O1W Cu1 N4 N3 . . . . -89.5(2) ?
    O4 Cu1 N4 S2 1_455 . . . -172.46(14) ?
    O1 Cu1 N4 S2 . . . . 7.74(14) ?
    O2W Cu1 N4 S2 . . . . -81.75(14) ?
    O1W Cu1 N4 S2 . . . . 96.64(14) ?
    O2 C1 O1 Cu1 . . . . 1.9(4) ?
    C2 C1 O1 Cu1 . . . . -178.27(19) ?
    O2W Cu1 O1 C1 . . . . -90.3(2) ?
    O1W Cu1 O1 C1 . . . . 77.8(2) ?
    N4 Cu1 O1 C1 . . . . 176.1(2) ?
    O3 C8 O4 Cu1 . . . 1_655 -1.8(4) ?
    C9 C8 O4 Cu1 . . . 1_655 176.67(18) ?
    N1 N2 S1 C7 . . . . 0.3(4) ?
    C6 C7 S1 N2 . . . . 0.5(3) ?
    C2 C7 S1 N2 . . . . -178.8(3) ?
    N3 N4 S2 C14 . . . . 0.4(2) ?
    Cu1 N4 S2 C14 . . . . 175.00(14) ?
    C13 C14 S2 N4 . . . . -0.8(2) ?
    C9 C14 S2 N4 . . . . 178.4(3) ?
loop_
    _geom_hbond_atom_site_label_D
    _geom_hbond_atom_site_label_H
    _geom_hbond_atom_site_label_A
    _geom_hbond_site_symmetry_A
    _geom_hbond_distance_DH
    _geom_hbond_distance_HA
    _geom_hbond_distance_DA
    _geom_hbond_angle_DHA
    O1w H1wA N3 2_566 0.85 2.02 2.859(4) 169
    O1w H1wB N1 2_557 0.85 2.12 2.957(4) 170
    O2w H2wA O3 2_656 0.85 1.84 2.680(3) 172
    O2w H2wB O2 2_556 0.85 1.84 2.684(3) 172
data_global
_journal_date_recd_electronic     2009-07-12
_journal_date_accepted     2009-08-13
_journal_name_full     'Acta Crystallographica, Section E'
_journal_year     2009
_journal_volume     65
_journal_issue     10
_journal_page_first     m1181
_journal_page_last     m1182
_journal_paper_category     QM
_journal_coeditor_code     HK2737
_publ_contact_author_name     'Guo-Ying Zhang'
_publ_contact_author_address
;
College of Chemistry and Life Science,
Tianjin Normal University,
Tianjin 300074
People's Republic of China
;
_publ_contact_author_email     hsxyzgy@mail.tjnu.edu.cn
_publ_contact_author_fax     ?
_publ_contact_author_phone     ?
_publ_section_title
;\
<i>catena</i>-Poly[[diaqua(1,2,3-benzothiadiazole-7-carboxylato-\k<i>O</i>)\
copper(II)]-\m-1,2,3-benzothiadiazole-7-carboxylato-\k^2^<i>N</i>^2^:\
<i>O</i>]
;
loop_
    _publ_author_name
    _publ_author_address
    'Zhang, Guo-Ying'
;
College of Chemistry and Life Science,
Tianjin Normal University,
Tianjin 300074
People's Republic of China
;
    'Zhang, Xin'
;
College of Chemistry and Life Science,
Tianjin Normal University,
Tianjin 300074
People's Republic of China
;
    'Xu, Hai-Zhen'
;
College of Chemistry and Life Science,
Tianjin Normal University,
Tianjin 300074
People's Republic of China
;
