# Supplementary material for: catena-Poly[[diaqua­(1,2,3-benzothia­diazole-7-carboxyl­ato-κO)copper(II)]-μ-1,2,3-benzothia­diazole-7-carboxyl­ato-κ2 N 2:O]
Source: Acta Crystallogr Sect E Struct Rep Online. 2009 Sep 9;65(Pt 10):m1181–2. doi: 10.1107/S1600536809032036 (PMC2970341; doi:10.1107/S1600536809032036)
Supplement: Supplementary file 2 [file e-65-m1181-Isup2.hkl]

# 
# h,k,l, Fc-squared, Fo-squared, sigma(Fo-squared) and status flag 
# 
data_I
_shelx_title ' 1 in P-1' 
_shelx_refln_list_code          4 
_shelx_F_calc_maximum      155.99 
_exptl_crystal_F_000       462.00 
_reflns_d_resolution_high  0.8408 
 
loop_ 
 _symmetry_equiv_pos_as_xyz 
 'x, y, z' 
 '-x, -y, -z' 
 
_cell_length_a     9.0061 
_cell_length_b     9.4989 
_cell_length_c    11.2735 
_cell_angle_alpha  86.624 
_cell_angle_beta   70.001 
_cell_angle_gamma  76.690 
 
_shelx_F_squared_multiplier     1.000 
 
loop_ 
 _refln_index_h 
 _refln_index_k 
 _refln_index_l 
 _refln_F_squared_calc 
 _refln_F_squared_meas 
 _refln_F_squared_sigma 
 _refln_observed_status 
   2   0   0     3271.95     3193.28     26.02 o 
   3   0   0       49.70       62.40      1.85 o 
   4   0   0     2046.65     2423.78     26.11 o 
   5   0   0       48.37       47.78      2.64 o 
   6   0   0       56.01       51.50      3.01 o 
   7   0   0      118.72      111.02     11.39 o 
   8   0   0      454.77      465.00     20.35 o 
   9   0   0        1.73        5.24      8.13 o 
  -9   1   0      120.36      141.46     12.50 o 
  -8   1   0      198.85      214.80     14.17 o 
  -7   1   0      114.79      131.51     14.99 o 
  -6   1   0      162.58      150.39      4.58 o 
  -5   1   0     1688.96     1735.58     29.43 o 
  -4   1   0      306.91      257.08      7.49 o 
  -3   1   0      828.00      819.97     19.33 o 
  -2   1   0       99.37       95.14      1.51 o 
  -1   1   0     1475.08     1433.60     17.94 o 
   2   1   0        3.53        9.22      1.53 o 
   3   1   0     4427.74     4543.16     38.82 o 
   4   1   0     2021.36     2115.96     31.16 o 
   5   1   0      132.72      184.80      4.62 o 
   6   1   0      326.40      321.97      7.43 o 
   7   1   0      205.24      200.66      7.70 o 
   8   1   0     1013.69      984.38     31.58 o 
   9   1   0       95.24       91.67     10.65 o 
  -9   2   0        0.10        8.13      6.32 o 
  -8   2   0      451.06      420.59     21.26 o 
  -7   2   0      229.75      229.54     12.97 o 
  -6   2   0     1888.91     1823.39     44.55 o 
  -5   2   0     1029.32      958.67     32.89 o 
  -4   2   0        2.13        3.46      0.98 o 
  -3   2   0      496.41      466.41     15.47 o 
  -2   2   0      214.62      230.46      6.19 o 
  -1   2   0     2009.54     2005.43     15.36 o 
   0   2   0     4703.22     4695.28     27.62 o 
   1   2   0     4919.14     4585.99     72.02 o 
   2   2   0    16484.19    16603.62    102.06 o 
   3   2   0     3593.91     3624.97     32.30 o 
   4   2   0      727.42      688.54      9.95 o 
   5   2   0       11.74       12.63      1.98 o 
   6   2   0       36.17       41.46      3.01 o 
   7   2   0      165.06      166.50      7.05 o 
   8   2   0      144.28      130.85      9.47 o 
   9   2   0      166.99      138.33     10.62 o 
  10   2   0      126.58      143.64     13.62 o 
  -8   3   0      156.61      170.10     15.72 o 
  -7   3   0      313.96      330.47     17.56 o 
  -6   3   0      211.11      203.37     12.17 o 
  -5   3   0      750.60      769.19     22.37 o 
  -4   3   0      498.83      438.05     19.85 o 
  -3   3   0     1708.11     1595.36     27.17 o 
  -2   3   0      147.87      129.50      2.86 o 
  -1   3   0      140.39      170.95      4.63 o 
   0   3   0       16.24       29.44      1.08 o 
   1   3   0      224.10      238.33      5.21 o 
   2   3   0        7.96       12.19      0.90 o 
   3   3   0     4213.27     4560.56     40.45 o 
   4   3   0      371.25      337.67      6.25 o 
   5   3   0     2918.91     3137.15     39.02 o 
   6   3   0      138.71      148.36      5.21 o 
   7   3   0      352.33      397.53     13.67 o 
   8   3   0      146.00      146.76      7.13 o 
   9   3   0       43.48       37.73      4.55 o 
  10   3   0      256.84      253.55     16.40 o 
  -8   4   0       47.54       41.59      9.45 o 
  -7   4   0      375.58      380.61     19.16 o 
  -6   4   0      370.21      355.86     16.59 o 
  -5   4   0      701.74      679.62     35.59 o 
  -4   4   0      648.97      578.89     22.17 o 
  -3   4   0     2484.27     2390.74     29.91 o 
  -2   4   0       49.02       55.58      2.40 o 
  -1   4   0       53.14       54.69      2.05 o 
   0   4   0     2589.32     2583.31     24.60 o 
   1   4   0      709.00      700.39     11.37 o 
   2   4   0     3305.88     3233.57     27.80 o 
   3   4   0     1982.50     1963.88     42.50 o 
   4   4   0     2664.61     2674.76     34.51 o 
   5   4   0      309.35      331.69     22.31 o 
   6   4   0        9.46       13.58      5.96 o 
   7   4   0        1.87        6.82      3.74 o 
   8   4   0       62.27       54.21      4.62 o 
   9   4   0        1.81        3.21      4.72 o 
  -7   5   0      111.28       97.88     14.45 o 
  -6   5   0      836.29      820.90     29.93 o 
  -5   5   0       14.77       32.06      9.76 o 
  -4   5   0        2.17        4.41      3.98 o 
  -3   5   0     4555.43     4685.26     59.84 o 
  -2   5   0      957.20      903.26     20.61 o 
  -1   5   0     2249.73     2198.03     26.68 o 
   0   5   0     1905.60     1883.30     21.64 o 
   1   5   0       78.19       60.92      2.97 o 
   2   5   0      225.26      242.89      4.58 o 
   3   5   0       95.43      101.18      3.58 o 
   4   5   0        1.78        6.32      1.29 o 
   5   5   0     1249.29     1220.09     18.11 o 
   6   5   0       50.08       55.49      4.42 o 
   7   5   0      852.89      910.93     19.02 o 
   8   5   0      152.09      127.18      6.77 o 
   9   5   0        1.44        8.01      3.97 o 
  -7   6   0       16.79       19.39      8.94 o 
  -6   6   0      127.72      113.66     15.45 o 
  -5   6   0       80.48       92.90      9.43 o 
  -4   6   0      279.15      283.62     13.20 o 
  -3   6   0     1801.68     1692.18     28.14 o 
  -2   6   0     1541.95     1479.24     33.08 o 
  -1   6   0      756.14      700.86     12.19 o 
   0   6   0       18.41       15.47      2.11 o 
   1   6   0      742.56      783.82     11.35 o 
   2   6   0     2576.84     2626.03     57.01 o 
   3   6   0      111.69      102.45      5.40 o 
   4   6   0      540.74      494.15     27.15 o 
   5   6   0      904.61      856.08     40.89 o 
   6   6   0      117.28       89.09      4.29 o 
   7   6   0       75.28       65.89      5.44 o 
   8   6   0      129.55      116.31      6.82 o 
   9   6   0      116.51       96.39     10.07 o 
  -6   7   0      201.07      214.90     16.17 o 
  -5   7   0        2.76        7.03      5.45 o 
  -4   7   0       38.55       27.22      5.90 o 
  -3   7   0      117.69      123.40      5.89 o 
  -2   7   0       80.05       81.48      5.71 o 
  -1   7   0     1007.73     1004.22     18.06 o 
   0   7   0      580.71      547.65     10.80 o 
   1   7   0      582.48      538.52     21.72 o 
   2   7   0      148.42      124.29     10.09 o 
   3   7   0        2.90        4.38      3.70 o 
   4   7   0      159.02      167.97      9.52 o 
   5   7   0      347.80      330.75     14.24 o 
   6   7   0     1754.19     1787.07     46.34 o 
   7   7   0      551.34      571.70     21.20 o 
   8   7   0       15.70       10.88      5.25 o 
   9   7   0       42.85       47.21      8.46 o 
  -5   8   0       11.35       16.08      6.77 o 
  -4   8   0       96.88      115.92     10.20 o 
  -3   8   0      435.84      420.28     19.44 o 
  -2   8   0       95.69       90.91      6.55 o 
  -1   8   0      467.98      432.93     10.94 o 
   0   8   0       61.56       61.89      4.28 o 
   1   8   0       71.57       68.66      4.98 o 
   2   8   0      387.26      379.63     14.06 o 
   3   8   0        8.31        6.47      4.21 o 
   4   8   0      188.13      193.64     11.48 o 
   5   8   0       37.64       44.35     10.12 o 
   6   8   0        1.10       -0.47      4.16 o 
   7   8   0       10.83       24.55      6.96 o 
   8   8   0       23.95       17.09      8.04 o 
  -4   9   0      159.31      173.63     13.97 o 
  -3   9   0       35.86       35.82      6.91 o 
  -2   9   0       48.39       39.70      5.10 o 
  -1   9   0      101.92       92.34      5.71 o 
   0   9   0      244.77      216.46     13.70 o 
   1   9   0      350.54      377.48     24.93 o 
   2   9   0      186.42      184.15     11.48 o 
   3   9   0       97.35       76.72      8.30 o 
   4   9   0      255.74      269.25     14.21 o 
   5   9   0      214.20      237.78     14.17 o 
   6   9   0        1.10        3.03      4.96 o 
   7   9   0      370.17      371.97     19.71 o 
  -2  10   0        3.65        0.72      7.05 o 
  -1  10   0      638.11      628.13     33.96 o 
   0  10   0       29.36       24.58      6.01 o 
   1  10   0      106.72      119.94     11.92 o 
   2  10   0      121.66      132.53     20.69 o 
   3  10   0       36.67       45.32     11.83 o 
   4  10   0      154.31      164.15     12.27 o 
   5  10   0        2.21       12.32     11.92 o 
   6  10   0        8.24       13.31      6.84 o 
   1  11   0       41.02       50.90      8.33 o 
   2  11   0        2.68       17.23     11.92 o 
   3  11   0       88.23      103.04     26.83 o 
   4  11   0       37.97       28.80     19.33 o 
  -3 -11   1      356.62      361.04     20.69 o 
  -2 -11   1      208.34      234.90     16.03 o 
  -1 -11   1      176.29      205.90     14.09 o 
  -6 -10   1      166.70      197.22     15.27 o 
  -5 -10   1       81.55       97.47     11.09 o 
  -4 -10   1      597.29      625.63     26.50 o 
  -3 -10   1       55.84       67.17     19.87 o 
  -2 -10   1      293.87      313.29     16.54 o 
  -1 -10   1       29.09       31.59      6.90 o 
   0 -10   1        1.57       -0.90      6.50 o 
   1 -10   1      249.67      219.70     13.24 o 
   2 -10   1       20.16       33.92      6.55 o 
  -7  -9   1      207.55      229.78     14.94 o 
  -6  -9   1        8.09       18.27     19.42 o 
  -5  -9   1      241.29      254.50     33.51 o 
  -4  -9   1      234.48      252.92     14.59 o 
  -3  -9   1      332.30      348.32     19.33 o 
  -2  -9   1      364.22      376.63     25.74 o 
  -1  -9   1      760.63      785.18     25.91 o 
   0  -9   1      336.76      340.07     15.27 o 
   1  -9   1      454.98      419.22     30.59 o 
   2  -9   1       15.46       22.73      3.83 o 
   3  -9   1       13.46       21.35      8.40 o 
   4  -9   1      170.65      179.19     19.24 o 
  -8  -8   1        6.70       10.30      9.57 o 
  -7  -8   1       18.37       36.29      7.64 o 
  -6  -8   1       43.17       43.13      9.94 o 
  -5  -8   1      176.19      205.83     12.49 o 
  -4  -8   1      828.04      844.34     25.68 o 
  -3  -8   1      118.55      138.21      8.94 o 
  -2  -8   1     1254.81     1218.75     32.07 o 
  -1  -8   1        0.64       -1.61      3.47 o 
   0  -8   1       14.34       19.80      6.58 o 
   1  -8   1      423.01      400.03     10.38 o 
   2  -8   1        3.57        3.87      2.54 o 
   3  -8   1      156.35      140.10      6.85 o 
   4  -8   1        4.77       23.23      6.34 o 
   5  -8   1        2.28        5.96      5.81 o 
  -8  -7   1       75.79       79.07      9.55 o 
  -7  -7   1     1469.99     1473.03     41.77 o 
  -6  -7   1      626.83      608.89     21.62 o 
  -5  -7   1       10.41       21.43      5.53 o 
  -4  -7   1        2.76        5.64      3.88 o 
  -3  -7   1      148.96      137.49      8.30 o 
  -2  -7   1        2.39        1.34      2.98 o 
  -1  -7   1     1527.06     1605.96     34.88 o 
   0  -7   1     1291.81     1230.09     19.04 o 
   1  -7   1      964.89      905.89     16.42 o 
   2  -7   1       83.79       76.73      4.28 o 
   3  -7   1      157.01      146.51      6.34 o 
   4  -7   1      119.83      116.94      6.29 o 
   5  -7   1        3.28        5.38      6.05 o 
   6  -7   1      165.57      164.77     13.99 o 
  -9  -6   1       95.38      133.71     10.46 o 
  -8  -6   1       56.15       64.84     15.45 o 
  -7  -6   1       11.71       22.47      5.86 o 
  -6  -6   1      161.89      163.25     10.05 o 
  -5  -6   1      167.25      164.28      8.81 o 
  -4  -6   1     1916.57     1921.72     39.34 o 
  -3  -6   1      351.77      384.95     11.94 o 
  -2  -6   1     1068.31     1049.17     37.49 o 
  -1  -6   1      137.88      156.24      7.29 o 
   0  -6   1     1132.99     1120.45     15.79 o 
   1  -6   1      147.89      129.37      6.61 o 
   2  -6   1      333.87      338.68      8.12 o 
   3  -6   1      662.50      631.55     15.29 o 
   4  -6   1      256.66      263.55      8.89 o 
   5  -6   1        5.48       14.63      5.24 o 
   6  -6   1       64.07       51.41      8.04 o 
   7  -6   1       14.94       25.89     10.30 o 
  -9  -5   1       90.26      102.98     18.97 o 
  -8  -5   1        2.91        7.23      3.66 o 
  -7  -5   1     1375.49     1344.35     25.73 o 
  -6  -5   1      917.84      915.08     17.34 o 
  -5  -5   1     3801.28     3995.53     69.51 o 
  -4  -5   1      283.17      284.09      9.76 o 
  -3  -5   1      926.30      953.73     19.60 o 
  -2  -5   1       75.70       69.30      4.45 o 
  -1  -5   1       15.18       11.62      1.90 o 
   0  -5   1      186.89      167.90      3.66 o 
   1  -5   1     1014.43      926.00     13.14 o 
   2  -5   1      696.46      643.87     11.12 o 
   3  -5   1      724.19      692.22     13.47 o 
   4  -5   1      332.53      328.30     12.21 o 
   5  -5   1       19.15       32.19      5.86 o 
   6  -5   1      415.93      410.25     19.15 o 
   7  -5   1       71.23       62.16      9.83 o 
   8  -5   1      188.81      191.50     14.84 o 
  -9  -4   1       73.85       93.79      6.48 o 
  -8  -4   1      284.99      304.78     10.37 o 
  -7  -4   1      338.94      345.84     10.18 o 
  -6  -4   1       11.96       15.58      3.29 o 
  -5  -4   1        3.43        8.38      2.36 o 
  -4  -4   1     1625.88     1710.65     21.18 o 
  -3  -4   1      840.67      835.82     14.84 o 
  -2  -4   1     2335.95     2410.45     34.48 o 
  -1  -4   1      134.09      117.17      2.98 o 
   0  -4   1      580.38      533.15      6.63 o 
   1  -4   1       36.49       42.80      1.97 o 
   2  -4   1       40.02       39.10      2.28 o 
   3  -4   1     2837.14     3010.19     37.70 o 
   4  -4   1     1165.45     1149.99     19.12 o 
   5  -4   1      616.79      588.73     21.85 o 
   6  -4   1      430.63      438.28     17.62 o 
   7  -4   1        9.96       15.46      6.38 o 
   8  -4   1       12.31       12.74      6.90 o 
  -9  -3   1        5.40       -1.28      4.51 o 
  -8  -3   1       32.61       35.06      4.64 o 
  -7  -3   1      523.08      478.42     13.00 o 
  -6  -3   1      331.56      338.01      8.49 o 
  -5  -3   1     3088.40     3235.57     50.75 o 
  -4  -3   1     1483.48     1440.57     21.21 o 
  -3  -3   1     5147.82     5395.86     47.68 o 
  -2  -3   1        7.91       12.13      1.90 o 
  -1  -3   1       18.36       21.48      1.85 o 
   0  -3   1      138.77      119.15      5.52 o 
   1  -3   1       13.00       22.35      1.31 o 
   2  -3   1      410.78      499.00      8.72 o 
   3  -3   1     1287.17     1247.60     16.31 o 
   4  -3   1       55.42       71.00      5.79 o 
   5  -3   1      107.93      107.05      8.11 o 
   6  -3   1     1536.43     1545.38     39.77 o 
   7  -3   1      510.40      498.71     20.30 o 
   8  -3   1      157.96      136.62     12.19 o 
   9  -3   1        1.21        0.54      7.59 o 
  -9  -2   1      206.10      233.19     23.85 o 
  -8  -2   1      141.16      176.75      6.92 o 
  -7  -2   1      440.84      447.88     10.43 o 
  -6  -2   1      334.79      303.33      7.54 o 
  -5  -2   1      601.12      541.38      9.53 o 
  -4  -2   1       13.34       15.00      1.59 o 
  -3  -2   1      607.26      678.37      8.58 o 
  -2  -2   1     7028.38     7564.17     52.33 o 
  -1  -2   1      116.64      121.71      2.74 o 
   0  -2   1     2890.18     2796.29     13.61 o 
   1  -2   1       58.78       53.30      1.92 o 
   2  -2   1       84.76       89.97      6.09 o 
   3  -2   1     1782.21     1975.92     21.98 o 
   4  -2   1       14.77       16.85      3.08 o 
   5  -2   1     1463.24     1534.93     21.97 o 
   6  -2   1     1318.10     1263.96     29.91 o 
   7  -2   1      986.17     1038.84     31.77 o 
   8  -2   1      225.53      183.23     12.71 o 
   9  -2   1       42.84       57.11      9.64 o 
  -9  -1   1       71.57       57.71     16.26 o 
  -8  -1   1      249.94      255.95     25.92 o 
  -7  -1   1      787.77      700.66     15.56 o 
  -6  -1   1       20.82       19.35      2.30 o 
  -5  -1   1      852.51      907.77     13.80 o 
  -4  -1   1     1430.75     1586.39     25.49 o 
  -3  -1   1     3743.11     3850.49     33.76 o 
  -2  -1   1      855.33      933.10      8.56 o 
  -1  -1   1       87.36      112.51      1.15 o 
   1  -1   1     6787.81     6921.17     39.45 o 
   2  -1   1       41.44       29.44      1.11 o 
   3  -1   1      198.15      206.64      3.72 o 
   4  -1   1      211.99      200.88      4.35 o 
   5  -1   1      232.71      244.31      5.80 o 
   6  -1   1      624.44      629.87     12.03 o 
   7  -1   1      117.38      112.73      5.92 o 
   8  -1   1      584.97      555.92     22.33 o 
   9  -1   1      217.54      225.88     15.77 o 
  -9   0   1       58.04       65.81      9.72 o 
  -8   0   1      833.48      856.85     46.07 o 
  -7   0   1      690.18      738.74     24.67 o 
  -6   0   1      557.11      519.00     18.95 o 
  -5   0   1     1120.03     1074.23     21.87 o 
  -4   0   1      405.11      387.14     21.14 o 
  -3   0   1      876.87      852.71      8.84 o 
  -2   0   1       16.05       28.01      2.26 o 
  -1   0   1     3973.85     4253.35     17.56 o 
   2   0   1       36.30       39.91      1.19 o 
   3   0   1      429.75      414.79      5.61 o 
   4   0   1      287.24      330.80      7.41 o 
   5   0   1     1889.29     1938.18     25.24 o 
   6   0   1     1263.36     1293.00     40.63 o 
   7   0   1      255.10      265.77      7.73 o 
   8   0   1      697.90      690.42     18.70 o 
   9   0   1       32.32       31.22      7.12 o 
  10   0   1       44.83       43.78      9.31 o 
  -9   1   1       79.25      104.23     12.59 o 
  -8   1   1      427.41      439.56     27.64 o 
  -7   1   1       57.84       46.25      7.63 o 
  -6   1   1      105.11      107.92      8.64 o 
  -5   1   1      474.02      463.64     14.83 o 
  -4   1   1       57.58       72.18      4.89 o 
  -3   1   1     1963.52     2065.60     31.58 o 
  -2   1   1       73.30       87.84      2.90 o 
  -1   1   1     3949.42     4275.45     39.50 o 
   1   1   1     3883.47     4018.64     20.28 o 
   2   1   1     1777.53     1922.47     14.86 o 
   3   1   1     7785.92     8005.37     63.51 o 
   4   1   1      211.20      185.23      4.17 o 
   5   1   1      139.15      131.65      4.13 o 
   6   1   1      480.55      511.86     10.66 o 
   7   1   1       19.24       22.22      4.60 o 
   8   1   1      766.72      763.14     17.68 o 
   9   1   1      161.20      180.79     12.39 o 
  10   1   1      488.16      511.55     28.54 o 
  -8   2   1      251.43      274.88     41.10 o 
  -7   2   1      175.73      190.95     13.04 o 
  -6   2   1     1348.38     1406.25     51.94 o 
  -5   2   1     1622.01     1614.80     42.82 o 
  -4   2   1       38.10       54.35      4.86 o 
  -3   2   1      738.12      740.51     15.48 o 
  -2   2   1      234.68      231.99      5.90 o 
  -1   2   1     4900.61     4985.35     41.64 o 
   0   2   1      958.84     1052.51      9.01 o 
   1   2   1     1770.29     2005.93     25.10 o 
   2   2   1     1030.46     1085.91     16.73 o 
   3   2   1      126.31      135.75      2.81 o 
   4   2   1      139.37      137.13      4.89 o 
   5   2   1      940.10      864.56     13.42 o 
   6   2   1      837.31      856.72     15.21 o 
   7   2   1      695.75      771.61     15.99 o 
   8   2   1      837.39      868.13     42.22 o 
   9   2   1       45.49       47.21      6.10 o 
  10   2   1       81.89       79.34     14.18 o 
  -8   3   1      247.96      260.61     18.42 o 
  -7   3   1      138.40      159.40     12.78 o 
  -6   3   1      321.20      314.93     15.56 o 
  -5   3   1      270.32      285.53     12.96 o 
  -4   3   1       86.63       94.09      6.71 o 
  -3   3   1     1083.77     1059.85     22.02 o 
  -2   3   1      496.04      469.31      6.15 o 
  -1   3   1      870.61      885.36      9.59 o 
   0   3   1     2003.26     2074.83     18.99 o 
   1   3   1        2.34       12.56      4.66 o 
   2   3   1      603.75      654.70     11.37 o 
   3   3   1     3833.49     3872.93     34.51 o 
   4   3   1     2514.71     2498.42     99.44 o 
   5   3   1     3117.07     3335.63     41.06 o 
   6   3   1      129.86      105.28      5.78 o 
   7   3   1     1060.16      956.63     18.89 o 
   8   3   1      389.12      401.79     11.96 o 
   9   3   1      160.27      161.64      7.98 o 
  10   3   1      326.56      346.35     19.60 o 
  -8   4   1       30.29       40.75      9.85 o 
  -7   4   1      244.35      255.77     17.41 o 
  -6   4   1      148.94      148.46     12.14 o 
  -5   4   1      528.31      575.06     43.54 o 
  -4   4   1      146.05      135.54      8.49 o 
  -3   4   1     1708.62     1729.20     36.88 o 
  -2   4   1       63.17       55.71      2.23 o 
  -1   4   1       15.77       13.83      1.50 o 
   0   4   1     1177.08     1181.91     13.85 o 
   1   4   1      234.44      211.67      5.87 o 
   2   4   1     1076.23     1183.72     13.69 o 
   3   4   1        5.14       12.11      1.79 o 
   4   4   1       63.63       67.33      2.62 o 
   5   4   1      131.23      110.05      4.89 o 
   6   4   1      170.55      179.26      6.01 o 
   7   4   1      356.45      396.08     10.75 o 
   8   4   1      265.76      351.54     11.18 o 
   9   4   1      238.73      276.75     14.51 o 
  10   4   1      349.74      331.26     21.09 o 
  -7   5   1      145.24      143.08     13.31 o 
  -6   5   1      800.31      848.50     32.29 o 
  -5   5   1       23.48       33.25     10.21 o 
  -4   5   1        0.92        5.15      3.99 o 
  -3   5   1      760.76      746.51     17.66 o 
  -2   5   1       38.66       37.06      2.65 o 
  -1   5   1      855.49      840.13     17.22 o 
   0   5   1      339.35      323.49      6.18 o 
   1   5   1        3.15        1.40      3.07 o 
   2   5   1       46.58       45.56      4.59 o 
   3   5   1     3190.35     3277.40     35.81 o 
   4   5   1      590.20      552.90      8.93 o 
   5   5   1     2400.66     2422.63     31.69 o 
   6   5   1      379.44      372.77      9.04 o 
   7   5   1     1117.98     1089.19     21.34 o 
   8   5   1        0.69       -0.16      4.79 o 
   9   5   1       34.64       32.36      6.28 o 
  10   5   1      108.27       94.98     10.02 o 
  -6   6   1       60.66       53.99     10.01 o 
  -5   6   1       50.35       49.17     16.80 o 
  -4   6   1      120.50      119.01      9.65 o 
  -3   6   1      761.07      735.54     26.80 o 
  -2   6   1        1.59        4.69      2.09 o 
  -1   6   1       25.86       29.40      3.25 o 
   0   6   1      354.76      337.72      7.23 o 
   1   6   1      161.81      153.87      4.35 o 
   2   6   1     1984.22     2051.51     45.73 o 
   3   6   1      232.02      236.61      9.25 o 
   4   6   1      238.18      234.34      9.70 o 
   5   6   1      185.81      176.04      5.59 o 
   6   6   1        6.65        8.37      6.23 o 
   7   6   1      248.05      273.59      8.54 o 
   8   6   1      250.46      283.33      9.78 o 
   9   6   1      106.70      147.63      7.76 o 
  -6   7   1      242.94      246.06     17.68 o 
  -5   7   1        5.61       16.74      9.94 o 
  -4   7   1      214.16      214.89     13.48 o 
  -3   7   1       94.45      100.42      8.35 o 
  -2   7   1       45.56       38.16      4.61 o 
  -1   7   1      268.55      252.67     10.25 o 
   0   7   1      269.24      264.49      6.91 o 
   1   7   1      342.29      336.66     11.78 o 
   2   7   1       64.91       77.79      3.48 o 
   3   7   1      245.63      224.78      6.01 o 
   4   7   1      169.02      138.61      8.34 o 
   5   7   1     2363.44     2393.02     50.75 o 
   6   7   1      597.73      567.61     19.79 o 
   7   7   1      767.46      724.97     24.06 o 
   8   7   1        3.17        8.04      7.05 o 
   9   7   1      173.48      168.66     27.64 o 
  -5   8   1       13.38       20.43     12.83 o 
  -4   8   1       55.26       65.44      9.67 o 
  -3   8   1      104.25      103.27      9.28 o 
  -2   8   1        3.78        6.79      2.87 o 
  -1   8   1       14.08       11.96      2.99 o 
   0   8   1      335.34      313.70     17.78 o 
   1   8   1       89.28       88.65      9.25 o 
   2   8   1      724.16      721.12     43.53 o 
   3   8   1      382.95      418.67     15.45 o 
   4   8   1     1521.63     1584.05     40.30 o 
   5   8   1      187.64      209.93     12.26 o 
   6   8   1       21.76       26.40      5.99 o 
   7   8   1       22.89       20.96      6.26 o 
   8   8   1       81.13       79.75      8.84 o 
  -3   9   1       45.57       51.11      7.95 o 
  -2   9   1       24.70       23.46      6.28 o 
  -1   9   1      129.73      124.65      6.46 o 
   0   9   1      228.21      214.93     12.04 o 
   1   9   1      232.58      208.62     13.80 o 
   2   9   1        3.14       -1.37      3.73 o 
   3   9   1        4.12        5.51      4.60 o 
   4   9   1       72.34       88.18     13.64 o 
   5   9   1        4.10       -4.28      5.16 o 
   6   9   1      339.48      331.20     26.83 o 
   7   9   1      926.60      917.53     32.46 o 
  -2  10   1        0.80       -2.89      8.31 o 
  -1  10   1      229.66      198.12     12.16 o 
   0  10   1       39.64       43.25     11.38 o 
   1  10   1        3.38       13.86     10.48 o 
   2  10   1      496.40      537.44     21.83 o 
   3  10   1       18.15       37.41     11.65 o 
   4  10   1      435.57      463.57     21.51 o 
   5  10   1      132.28      147.38     13.03 o 
   6  10   1       90.23      115.34     11.46 o 
   1  11   1      153.57      182.05     14.81 o 
   2  11   1       58.75       70.03      9.93 o 
   3  11   1       64.06       66.39      9.39 o 
   4  11   1       64.53       79.82     11.47 o 
  -2 -11   2       31.30       36.62      8.87 o 
  -1 -11   2        8.93        8.90     16.44 o 
  -5 -10   2        2.35        7.95      6.45 o 
  -4 -10   2      293.69      329.87     18.66 o 
  -3 -10   2       95.14       92.33     18.07 o 
  -2 -10   2        0.46       12.77     10.03 o 
  -1 -10   2      513.20      497.90     21.84 o 
   0 -10   2      205.89      208.71     13.23 o 
   1 -10   2       49.76       50.41      8.59 o 
   2 -10   2       21.28       22.93      6.41 o 
  -6  -9   2       36.31       42.80      8.67 o 
  -5  -9   2      281.22      311.53     16.35 o 
  -4  -9   2       17.40       21.60      6.61 o 
  -3  -9   2      193.89      188.30     13.37 o 
  -2  -9   2       29.19       31.54      6.88 o 
  -1  -9   2      272.52      265.39     16.26 o 
   0  -9   2      108.88       94.96      8.89 o 
   1  -9   2      584.85      591.65     21.45 o 
   2  -9   2      670.45      658.11     23.84 o 
   3  -9   2        2.23       11.23      5.02 o 
   4  -9   2      187.70      158.15     24.03 o 
  -7  -8   2        2.21       17.35      6.11 o 
  -6  -8   2        1.44        9.33      8.13 o 
  -5  -8   2       58.98       58.60      8.05 o 
  -4  -8   2      215.32      242.67     12.63 o 
  -3  -8   2       24.14       16.32      5.33 o 
  -2  -8   2      321.56      310.15     13.65 o 
  -1  -8   2      403.80      415.48     15.90 o 
   0  -8   2      455.27      484.07     17.70 o 
   1  -8   2     2116.52     2056.09     57.81 o 
   2  -8   2       75.71       77.49      5.08 o 
   3  -8   2      500.17      473.07     14.04 o 
   4  -8   2      119.73      119.85      7.32 o 
   5  -8   2       14.43        7.25      5.28 o 
  -8  -7   2       33.75       35.66      8.58 o 
  -7  -7   2      556.65      602.55     23.34 o 
  -6  -7   2        1.73       14.07      6.59 o 
  -5  -7   2      269.91      281.50     13.71 o 
  -4  -7   2      186.32      168.04     10.48 o 
  -3  -7   2       11.05       24.07      4.96 o 
  -2  -7   2       30.56       36.21      5.42 o 
  -1  -7   2      770.38      759.40     20.49 o 
   0  -7   2     1119.99     1078.28     50.90 o 
   1  -7   2      559.50      523.66     11.39 o 
   2  -7   2      125.64      126.64      5.35 o 
   3  -7   2       72.43       76.50      5.69 o 
   4  -7   2      296.29      268.00      9.43 o 
   5  -7   2       22.19       37.20     11.74 o 
   6  -7   2      143.78      166.71     26.74 o 
  -8  -6   2       38.05       40.67      7.22 o 
  -7  -6   2        7.22       13.72      5.36 o 
  -6  -6   2       62.62       43.48      6.63 o 
  -5  -6   2      105.46       95.26      7.87 o 
  -4  -6   2      351.31      368.29     13.29 o 
  -3  -6   2        2.55       14.73      6.50 o 
  -2  -6   2      611.05      607.95     15.76 o 
  -1  -6   2       37.27       36.94      5.96 o 
   0  -6   2       22.81       19.52      1.77 o 
   1  -6   2      840.56      799.73     13.23 o 
   2  -6   2      928.52      906.84     16.25 o 
   3  -6   2     2358.39     2358.31     37.45 o 
   4  -6   2      562.80      592.50     14.23 o 
   5  -6   2       34.11       35.74      4.42 o 
   6  -6   2      169.92      164.00     11.46 o 
   7  -6   2       21.71       36.94      8.23 o 
  -9  -5   2        0.56       -1.14      3.55 o 
  -8  -5   2       59.86       46.11     13.04 o 
  -7  -5   2      715.53      732.53     17.16 o 
  -6  -5   2     2382.54     2446.79     38.28 o 
  -5  -5   2      334.52      323.71      7.80 o 
  -4  -5   2      311.49      287.45     11.56 o 
  -3  -5   2       10.23       11.26      3.11 o 
  -2  -5   2        2.68        7.51      2.80 o 
  -1  -5   2       39.55       35.01      3.79 o 
   0  -5   2       81.61       69.08      4.24 o 
   1  -5   2     1347.73     1366.13     18.17 o 
   2  -5   2      253.27      275.60      6.49 o 
   3  -5   2      438.07      455.36      9.87 o 
   4  -5   2      128.03      125.77      5.60 o 
   5  -5   2       27.61       24.38      3.31 o 
   6  -5   2      563.32      557.97     20.62 o 
   7  -5   2       59.13       61.00      8.94 o 
   8  -5   2      106.60      124.44     25.83 o 
  -9  -4   2       98.84       70.90      8.55 o 
  -8  -4   2      171.71      158.77     10.69 o 
  -7  -4   2      283.36      266.64     10.69 o 
  -6  -4   2        2.11        0.78      2.08 o 
  -5  -4   2      913.34      928.30     16.08 o 
  -4  -4   2     1878.05     1906.71     23.98 o 
  -3  -4   2      881.20      853.33     10.09 o 
  -2  -4   2     4795.74     5051.22     67.56 o 
  -1  -4   2     2087.00     2487.31     53.93 o 
   0  -4   2       41.81       32.68      1.29 o 
   1  -4   2      660.18      604.08      8.42 o 
   2  -4   2     2439.90     2535.06     30.11 o 
   3  -4   2     3312.35     3151.78     60.48 o 
   4  -4   2     1227.68     1164.24     20.29 o 
   5  -4   2      892.82      875.98     17.44 o 
   6  -4   2      838.18      779.00     19.50 o 
   7  -4   2      113.75      122.87     10.03 o 
   8  -4   2       53.95       64.05      9.69 o 
  -9  -3   2        0.79        3.89      4.92 o 
  -8  -3   2      225.97      203.45     16.98 o 
  -7  -3   2      364.67      360.14     10.09 o 
  -6  -3   2       15.71       18.46      2.70 o 
  -5  -3   2      889.42      882.84     14.83 o 
  -4  -3   2       14.53       13.44      2.41 o 
  -3  -3   2       39.49       38.21      2.19 o 
  -2  -3   2     1113.19     1176.91     18.28 o 
  -1  -3   2     1381.73     1327.66     18.69 o 
   0  -3   2     3059.11     3143.83     36.71 o 
   1  -3   2     1527.81     1587.79     16.06 o 
   2  -3   2      332.59      315.35      5.55 o 
   3  -3   2     8580.40     9221.49     91.74 o 
   4  -3   2        1.16        8.13      3.45 o 
   5  -3   2       40.10       39.96      4.48 o 
   6  -3   2     1968.81     1943.86     39.64 o 
   7  -3   2       89.36       79.39     11.11 o 
   8  -3   2      182.36      201.16     16.17 o 
   9  -3   2        2.22        0.72      7.23 o 
  -9  -2   2        4.78       14.46     12.92 o 
  -8  -2   2       28.51       31.06      8.40 o 
  -7  -2   2       19.81       21.43      4.20 o 
  -6  -2   2       15.45       19.71      3.32 o 
  -5  -2   2        9.50       17.59      2.92 o 
  -4  -2   2      957.66      962.60     13.56 o 
  -3  -2   2     1633.25     1634.44     19.70 o 
  -2  -2   2     7283.98     7324.49     54.53 o 
  -1  -2   2     4272.60     4329.67     35.15 o 
   0  -2   2     7762.11     7780.14     40.42 o 
   1  -2   2      110.03      108.64      2.02 o 
   2  -2   2       95.88      114.93      2.55 o 
   3  -2   2     1956.83     1905.66     21.69 o 
   4  -2   2      139.61      115.83      3.58 o 
   5  -2   2      584.73      549.70     10.63 o 
   6  -2   2     1142.95     1138.19     20.11 o 
   7  -2   2     1120.16     1124.93     36.24 o 
   8  -2   2       15.77       24.67     16.62 o 
   9  -2   2       89.35       65.45      9.77 o 
  -9  -1   2       15.42       18.06      7.59 o 
  -8  -1   2       34.26       33.63      7.15 o 
  -7  -1   2      484.53      508.10     20.69 o 
  -6  -1   2       43.23       49.26      6.88 o 
  -5  -1   2     1214.27     1277.44     18.31 o 
  -4  -1   2       38.14       34.20      1.90 o 
  -3  -1   2     3170.84     3343.75     31.63 o 
  -2  -1   2       44.97       49.96      1.49 o 
  -1  -1   2      323.49      319.91      3.63 o 
   0  -1   2      499.15      440.16      7.18 o 
   1  -1   2      800.90      709.74      6.11 o 
   2  -1   2     2309.45     2202.20     18.84 o 
   3  -1   2     2334.24     2107.42     34.59 o 
   4  -1   2      206.36      167.89      4.07 o 
   5  -1   2      548.02      542.18     14.36 o 
   6  -1   2      410.16      414.82      9.77 o 
   7  -1   2      474.16      493.54     15.84 o 
   8  -1   2      355.43      361.22     16.67 o 
   9  -1   2       60.34       61.33      9.13 o 
  -9   0   2       71.77       56.63     10.72 o 
  -8   0   2      130.52      105.03     18.07 o 
  -7   0   2      199.43      210.23     13.06 o 
  -6   0   2       22.34       20.09      6.77 o 
  -5   0   2       11.65        8.64      1.84 o 
  -4   0   2      183.05      165.95      3.44 o 
  -3   0   2      229.03      208.13      4.52 o 
  -2   0   2     4186.09     4083.20     30.60 o 
  -1   0   2     1395.81     1394.37     18.04 o 
   0   0   2     7028.04     7286.20     43.78 o 
   1   0   2     4354.36     4029.59     43.45 o 
   2   0   2       29.97       39.83      1.33 o 
   3   0   2      241.81      255.84      4.04 o 
   4   0   2        2.93       11.59      2.12 o 
   5   0   2     1023.29     1048.50     15.81 o 
   6   0   2     2207.46     2123.39     31.43 o 
   7   0   2       77.91       81.78      4.64 o 
   8   0   2      705.52      708.44     24.29 o 
   9   0   2        4.10       -0.16      3.75 o 
  10   0   2       32.16       52.42     16.53 o 
  -8   1   2      613.00      587.80     34.87 o 
  -7   1   2      157.48      153.59     12.02 o 
  -6   1   2       43.69       46.46      9.85 o 
  -5   1   2      155.31      137.61      8.59 o 
  -4   1   2     2262.87     2293.63     42.36 o 
  -3   1   2     1940.04     1902.63     31.27 o 
  -2   1   2       45.13       59.11      4.25 o 
  -1   1   2     2423.10     2669.99     19.58 o 
   0   1   2      136.91      130.61      2.43 o 
   1   1   2     1069.74      969.31      6.88 o 
   2   1   2     1516.51     1453.15     17.38 o 
   3   1   2     6486.07     6500.97     51.63 o 
   4   1   2     3019.92     2887.52     39.79 o 
   5   1   2     3175.88     3296.61     39.82 o 
   6   1   2      230.04      243.13      8.21 o 
   7   1   2      157.13      153.92      5.79 o 
   8   1   2      265.59      289.43      9.74 o 
   9   1   2      201.89      169.47     14.52 o 
  10   1   2      225.68      219.54     25.83 o 
  -8   2   2       62.07       61.17     10.94 o 
  -7   2   2       12.48       12.53      6.45 o 
  -6   2   2       44.72       44.00      8.58 o 
  -5   2   2       86.16       70.72      7.07 o 
  -4   2   2      969.09      988.88     45.62 o 
  -3   2   2        2.10        1.09      2.26 o 
  -2   2   2     1729.30     1607.67     25.77 o 
  -1   2   2     1903.66     1932.71     16.49 o 
   1   2   2       17.26       15.80      1.72 o 
   2   2   2     1628.72     1609.30     13.67 o 
   3   2   2       61.59       68.58      2.41 o 
   4   2   2     3241.27     3760.65     38.83 o 
   5   2   2       82.45       78.05      4.09 o 
   6   2   2      201.34      203.74      6.04 o 
   7   2   2      169.38      178.42      6.47 o 
   8   2   2      489.37      485.71     12.92 o 
   9   2   2       13.31       14.76      3.89 o 
  10   2   2        7.70        6.44      5.99 o 
  -8   3   2      101.75      103.62     13.37 o 
  -7   3   2        7.40       22.92     11.92 o 
  -6   3   2      187.28      188.16     12.86 o 
  -5   3   2      777.82      734.32     23.12 o 
  -4   3   2      453.60      423.38     14.62 o 
  -3   3   2     1986.51     1906.28     58.44 o 
  -2   3   2     1148.76     1018.42     20.06 o 
  -1   3   2     1767.78     1660.14     43.18 o 
   0   3   2      701.31      693.44     13.39 o 
   1   3   2     1781.56     2075.08     38.04 o 
   2   3   2      204.91      233.14      4.28 o 
   3   3   2     2615.00     2646.87     33.66 o 
   4   3   2     1651.06     1727.78     27.08 o 
   5   3   2       73.87       46.83      4.78 o 
   6   3   2       22.48       27.17      5.59 o 
   7   3   2      669.56      691.48     15.21 o 
   8   3   2     1153.42     1059.19     34.32 o 
   9   3   2      122.61      123.34      8.57 o 
  10   3   2      342.97      301.45     18.89 o 
  -7   4   2       19.70       42.28      9.49 o 
  -6   4   2      217.25      190.97     14.12 o 
  -5   4   2      191.32      182.29     11.88 o 
  -4   4   2        1.21        7.39      4.19 o 
  -3   4   2      376.84      346.27     12.27 o 
  -2   4   2       64.98       56.42      4.46 o 
  -1   4   2     2131.53     2100.34     26.60 o 
   0   4   2     3886.06     3566.53     37.53 o 
   1   4   2     2008.71     1971.81     23.01 o 
   2   4   2     4704.58     4614.57     45.58 o 
   3   4   2      467.21      464.10      7.00 o 
   4   4   2      114.50       98.48      3.16 o 
   5   4   2        2.42        5.42      1.67 o 
   6   4   2       12.73       17.98      4.24 o 
   7   4   2      204.83      204.51      7.16 o 
   8   4   2      381.92      354.06     28.92 o 
   9   4   2      345.75      315.60     11.53 o 
  10   4   2      186.06      190.71      9.99 o 
  -7   5   2      150.41      138.12     13.34 o 
  -6   5   2      105.95      111.80     12.01 o 
  -5   5   2      202.47      206.03     14.99 o 
  -4   5   2       15.19       27.70      5.89 o 
  -3   5   2      366.29      365.41     13.77 o 
  -2   5   2      155.46      135.23     11.43 o 
  -1   5   2      555.76      546.23      9.71 o 
   0   5   2      858.15      817.10     16.65 o 
   1   5   2      713.07      684.30     11.09 o 
   2   5   2        5.00       20.29      5.00 o 
   3   5   2     1875.78     1867.93     23.53 o 
   4   5   2       12.89       11.29      1.68 o 
   5   5   2     1324.20     1345.63     24.07 o 
   6   5   2       43.28       56.61      3.46 o 
   7   5   2      451.37      476.32     11.90 o 
   8   5   2       12.14       26.22      3.72 o 
   9   5   2        0.66        1.21      2.91 o 
  10   5   2      200.15      178.41     14.97 o 
  -6   6   2      114.79      117.60     13.07 o 
  -5   6   2      185.23      195.26     16.80 o 
  -4   6   2       60.32       67.35      8.62 o 
  -3   6   2      590.63      583.59     26.83 o 
  -2   6   2       88.22       77.99      6.74 o 
  -1   6   2        3.27        5.63      2.34 o 
   0   6   2     1175.04     1172.98     18.73 o 
   1   6   2      916.84      879.95     14.56 o 
   2   6   2     3412.54     3130.65     48.20 o 
   3   6   2     1643.25     1628.60     24.54 o 
   4   6   2     1126.95     1104.94     17.31 o 
   5   6   2       34.62       38.50      4.00 o 
   6   6   2        4.88        4.41      2.13 o 
   7   6   2        1.86       12.13      5.10 o 
   8   6   2       71.25       51.87      4.85 o 
   9   6   2        4.80        4.96      6.79 o 
  -5   7   2        1.00       14.06      7.14 o 
  -4   7   2        2.33        2.74      8.22 o 
  -3   7   2     1016.35     1054.64     47.33 o 
  -2   7   2       58.00       49.23      5.81 o 
  -1   7   2      357.55      340.56     18.43 o 
   0   7   2      600.60      581.75     12.31 o 
   1   7   2      158.98      152.42      5.41 o 
   2   7   2      622.08      608.28     12.13 o 
   3   7   2        1.04        2.06      1.95 o 
   4   7   2       11.18       14.47      3.09 o 
   5   7   2      932.11      920.91     17.14 o 
   6   7   2        9.27       10.76      2.38 o 
   7   7   2      326.03      316.96      9.35 o 
   8   7   2      218.60      221.48     16.08 o 
   9   7   2        5.19       13.83     14.72 o 
  -4   8   2      161.53      169.80     14.46 o 
  -3   8   2      637.53      674.82     27.24 o 
  -2   8   2      287.03      290.54     17.34 o 
  -1   8   2      146.38      126.39     12.24 o 
   0   8   2       18.25       22.86      3.31 o 
   1   8   2      266.14      252.94      7.67 o 
   2   8   2     1202.47     1232.77     23.01 o 
   3   8   2      201.37      190.23      7.79 o 
   4   8   2      722.35      733.30     27.20 o 
   5   8   2      132.51      128.30     12.01 o 
   6   8   2      185.68      185.03     11.55 o 
   7   8   2       53.25       47.27      7.40 o 
   8   8   2      139.68      105.94     10.24 o 
  -3   9   2       31.81       37.54      8.71 o 
  -2   9   2       33.05       50.28      8.33 o 
  -1   9   2      238.50      222.22      8.97 o 
   0   9   2       75.28       73.58      4.96 o 
   1   9   2       49.42       52.53      5.53 o 
   2   9   2       23.70       22.32      7.86 o 
   3   9   2       15.02       21.64      5.29 o 
   4   9   2      231.45      255.92     13.47 o 
   5   9   2      145.95      153.87     11.68 o 
   6   9   2      920.65      916.93     30.25 o 
   7   9   2      354.51      389.78     18.42 o 
   8   9   2       10.52       16.28      6.63 o 
  -1  10   2      340.49      374.82     18.36 o 
   0  10   2        9.58        2.37      2.84 o 
   1  10   2       11.80       18.51      5.55 o 
   2  10   2      149.77      165.67     12.62 o 
   3  10   2        9.03       10.94      5.74 o 
   4  10   2       39.15       46.27      7.96 o 
   5  10   2       52.79       69.59      9.83 o 
   6  10   2       32.52       51.50      8.93 o 
   1  11   2      133.87      121.18     20.05 o 
   2  11   2       59.42       75.29     12.10 o 
   3  11   2        7.46       13.41      8.49 o 
   4  11   2       30.19       46.07      9.24 o 
  -4 -10   3      544.13      534.82     33.06 o 
  -3 -10   3       16.32        7.79      6.24 o 
  -2 -10   3       14.56       11.79      6.44 o 
  -1 -10   3      331.30      333.61     17.95 o 
   0 -10   3        7.26        9.37      5.93 o 
   1 -10   3       10.50        4.10      5.66 o 
   2 -10   3      158.07      149.52     12.40 o 
  -6  -9   3       69.79       88.37     11.21 o 
  -5  -9   3       16.96       33.43     14.09 o 
  -4  -9   3      172.70      186.04     13.34 o 
  -3  -9   3      678.74      712.38     26.10 o 
  -2  -9   3      524.93      533.54     21.77 o 
  -1  -9   3      645.14      647.14     23.69 o 
   0  -9   3      287.70      301.55     15.30 o 
   1  -9   3       98.03      103.81      9.33 o 
   2  -9   3      486.17      459.41     19.29 o 
   3  -9   3       88.73       79.26      8.58 o 
   4  -9   3       75.71       84.37     15.18 o 
  -7  -8   3      105.56      106.13     11.63 o 
  -6  -8   3      246.00      244.77     16.98 o 
  -5  -8   3       82.21      102.72     18.70 o 
  -4  -8   3     1108.45     1206.48     51.04 o 
  -3  -8   3      184.22      184.74     11.70 o 
  -2  -8   3     1044.19     1014.01     29.44 o 
  -1  -8   3       10.66       28.35      5.74 o 
   0  -8   3       24.31       37.20      6.24 o 
   1  -8   3     1173.15     1152.88     32.68 o 
   2  -8   3        4.60        1.36      2.55 o 
   3  -8   3      153.29      140.27      6.77 o 
   4  -8   3       86.92       87.14      8.33 o 
   5  -8   3        2.21       10.26      5.81 o 
  -7  -7   3      221.73      243.76     16.53 o 
  -6  -7   3        1.65        2.15      4.42 o 
  -5  -7   3      176.32      167.92     10.93 o 
  -4  -7   3      393.49      406.48     16.80 o 
  -3  -7   3      183.89      183.34     10.08 o 
  -2  -7   3      167.84      184.92      9.89 o 
  -1  -7   3     1346.03     1344.43     31.42 o 
   0  -7   3      953.50      942.39     24.43 o 
   1  -7   3      943.56      924.78     26.23 o 
   2  -7   3       51.66       45.34      8.64 o 
   3  -7   3        0.06        0.31      2.11 o 
   4  -7   3      509.68      521.89     20.82 o 
   5  -7   3       54.42       66.63      8.48 o 
   6  -7   3      104.13      108.05     10.84 o 
  -8  -6   3        0.41        8.11      5.03 o 
  -7  -6   3        8.08       10.66      8.31 o 
  -6  -6   3      147.31      164.06     12.47 o 
  -5  -6   3      683.09      686.38     34.41 o 
  -4  -6   3     1434.19     1414.43     33.59 o 
  -3  -6   3      244.73      242.19     10.20 o 
  -2  -6   3     2237.38     2237.71     43.90 o 
  -1  -6   3      130.05      127.47      7.28 o 
   0  -6   3      502.76      483.26     13.65 o 
   1  -6   3      116.73      102.96      4.05 o 
   2  -6   3        9.82        9.29      2.96 o 
   3  -6   3      871.98      851.39     17.12 o 
   4  -6   3      164.96      168.05      7.22 o 
   5  -6   3       27.25       36.89      4.48 o 
   6  -6   3       25.95       35.14      9.30 o 
   7  -6   3      107.59      116.31     11.42 o 
  -8  -5   3       19.46       22.04     10.48 o 
  -7  -5   3     1478.60     1458.24     38.12 o 
  -6  -5   3      820.92      745.92     16.08 o 
  -5  -5   3        3.02        4.22      2.70 o 
  -4  -5   3        3.64       11.92      3.90 o 
  -3  -5   3        1.54        6.13      3.24 o 
  -2  -5   3       30.65       22.06      3.75 o 
  -1  -5   3     2750.72     2886.01     47.16 o 
   0  -5   3      836.18      787.89     19.15 o 
   1  -5   3     1287.05     1266.63     17.23 o 
   2  -5   3      105.31       94.51      3.76 o 
   3  -5   3      394.06      386.42      9.07 o 
   4  -5   3      276.21      276.06     11.79 o 
   5  -5   3       16.96       23.26      3.45 o 
   6  -5   3      798.83      836.14     20.53 o 
   7  -5   3       79.14       68.25      8.46 o 
   8  -5   3      151.41      169.87     13.22 o 
  -8  -4   3       61.19       53.93     12.29 o 
  -7  -4   3      169.58      161.96      6.90 o 
  -6  -4   3       23.85       28.57      6.86 o 
  -5  -4   3       12.85       17.70      3.71 o 
  -4  -4   3     2946.78     2942.98     36.19 o 
  -3  -4   3     1185.23     1199.07     16.21 o 
  -2  -4   3     2084.15     1994.23     32.56 o 
  -1  -4   3      156.34      231.54      7.09 o 
   0  -4   3     2822.58     2884.28     28.03 o 
   1  -4   3        1.30        0.79      1.26 o 
   2  -4   3       20.32       30.67      5.82 o 
   3  -4   3      191.60      151.50      4.73 o 
   4  -4   3      402.48      425.95      9.77 o 
   5  -4   3       51.56       53.23      4.11 o 
   6  -4   3      384.59      391.26     18.26 o 
   7  -4   3        7.73       -1.93      4.24 o 
   8  -4   3        4.52       11.27     14.18 o 
  -8  -3   3        0.48        4.26      4.76 o 
  -7  -3   3      938.34      838.88     24.72 o 
  -6  -3   3      388.84      361.46     12.06 o 
  -5  -3   3     3446.99     3490.40     63.01 o 
  -4  -3   3      510.98      475.62      8.95 o 
  -3  -3   3     1237.84     1247.80     15.62 o 
  -2  -3   3       90.77      110.60      4.72 o 
  -1  -3   3     1391.88     1323.34     20.81 o 
   0  -3   3     2269.36     2207.29     19.18 o 
   1  -3   3     2581.57     2497.39     82.38 o 
   2  -3   3      899.03      880.62     11.75 o 
   3  -3   3     1072.76     1108.61     16.01 o 
   4  -3   3      477.59      527.98     10.19 o 
   5  -3   3       16.22       15.64      2.65 o 
   6  -3   3      652.26      622.43     21.49 o 
   7  -3   3       45.38       46.52      7.09 o 
   8  -3   3      803.60      755.02     26.59 o 
   9  -3   3       42.37       35.91     13.64 o 
  -8  -2   3      179.02      216.54     30.17 o 
  -7  -2   3      183.48      167.86      7.25 o 
  -6  -2   3        0.93        4.04      2.36 o 
  -5  -2   3      204.91      191.97      7.85 o 
  -4  -2   3      258.00      263.18      5.72 o 
  -3  -2   3        7.62       10.51      2.18 o 
  -2  -2   3     1976.47     1921.52     19.39 o 
  -1  -2   3     1197.81     1096.56     20.74 o 
   0  -2   3     1755.68     1696.54     15.08 o 
   1  -2   3      158.31      210.09      3.57 o 
   2  -2   3      126.20      126.28      5.07 o 
   3  -2   3     3984.36     4441.79     45.14 o 
   4  -2   3      499.99      508.99     11.47 o 
   5  -2   3      183.97      204.86      5.95 o 
   6  -2   3      410.28      406.34     10.02 o 
   7  -2   3        9.22        8.59      4.79 o 
   8  -2   3       13.85       20.65      3.59 o 
   9  -2   3      194.77      201.01     14.08 o 
  -8  -1   3        0.04        6.43      5.73 o 
  -7  -1   3      672.24      654.98     32.52 o 
  -6  -1   3      536.76      521.30     19.73 o 
  -5  -1   3     2271.86     2218.04     46.68 o 
  -4  -1   3     1033.88      998.33     16.26 o 
  -3  -1   3     4510.71     4639.45     45.58 o 
  -2  -1   3      422.96      417.25      6.00 o 
  -1  -1   3       96.53       99.56      2.37 o 
   0  -1   3       95.65      101.35      2.26 o 
   1  -1   3     1157.53     1072.51     10.87 o 
   2  -1   3      484.50      401.50      4.96 o 
   3  -1   3     4558.03     4802.99     61.47 o 
   4  -1   3      219.49      243.01      5.05 o 
   5  -1   3      144.64      165.67      4.97 o 
   6  -1   3     1752.54     1718.03     27.49 o 
   7  -1   3      748.16      688.98     26.71 o 
   8  -1   3      118.37      103.52      6.98 o 
   9  -1   3       37.06       32.56      8.85 o 
  10  -1   3      293.14      312.54     37.03 o 
  -8   0   3       59.72       64.91     10.50 o 
  -7   0   3      382.84      392.46     18.05 o 
  -6   0   3      138.44      117.12      9.16 o 
  -5   0   3      184.59      147.51     11.39 o 
  -4   0   3       28.59       26.70      1.76 o 
  -3   0   3       47.24       58.62      5.05 o 
  -2   0   3     1130.74     1163.78     14.82 o 
  -1   0   3     1006.24     1017.85     24.77 o 
   0   0   3      485.16      449.97      5.52 o 
   1   0   3        7.94       19.82      1.35 o 
   2   0   3       52.41       32.78      0.82 o 
   3   0   3     2092.10     2292.94     42.89 o 
   4   0   3      200.98      195.69      4.09 o 
   5   0   3     2807.48     2747.03     34.70 o 
   6   0   3     1852.66     1845.21     28.11 o 
   7   0   3      596.50      566.11     13.01 o 
   8   0   3      168.55      134.37      6.46 o 
   9   0   3       80.63       88.60      6.58 o 
  10   0   3        4.20       18.03      7.14 o 
  -8   1   3      253.75      256.86     17.59 o 
  -7   1   3      319.39      302.46     17.53 o 
  -6   1   3        4.02       -2.52      4.38 o 
  -5   1   3     1197.68     1239.71     32.15 o 
  -4   1   3     2398.90     2463.29     64.76 o 
  -3   1   3     2939.12     2870.90     47.92 o 
  -2   1   3      528.21      528.26      6.61 o 
  -1   1   3       18.01       21.49      1.40 o 
   0   1   3     4625.67     4827.61     40.36 o 
   1   1   3     2450.00     2728.01     21.47 o 
   2   1   3      181.00      195.33      4.34 o 
   3   1   3     1476.53     1503.43     22.44 o 
   4   1   3      250.10      234.79      4.49 o 
   5   1   3     1864.17     1884.24     62.51 o 
   6   1   3      427.31      424.41     15.06 o 
   7   1   3       31.63       29.38      5.76 o 
   8   1   3      669.15      655.74     15.55 o 
   9   1   3      244.78      230.38      9.17 o 
  10   1   3      229.78      254.36     30.62 o 
  -8   2   3      210.62      235.54     24.66 o 
  -7   2   3      163.65      190.43     22.67 o 
  -6   2   3      174.45      184.02     11.85 o 
  -5   2   3      738.91      770.49     50.85 o 
  -4   2   3       52.36       60.19      8.67 o 
  -3   2   3      117.84      123.35      9.30 o 
  -2   2   3      908.04      923.28     34.05 o 
  -1   2   3     2365.01     2414.49     43.76 o 
   0   2   3     4233.35     4518.75     42.31 o 
   1   2   3     4376.72     4446.57     38.43 o 
   2   2   3      337.17      366.49      6.37 o 
   3   2   3      214.14      185.09      2.97 o 
   4   2   3      264.44      320.12      5.49 o 
   5   2   3     2741.87     2889.72     34.85 o 
   6   2   3     2120.76     2111.64     39.52 o 
   7   2   3      713.23      740.89     15.50 o 
   8   2   3     1092.64     1079.23     26.57 o 
   9   2   3        4.31        0.97      2.72 o 
  10   2   3       20.10       17.59      4.96 o 
  -7   3   3        2.85        5.90      6.60 o 
  -6   3   3      241.08      260.84     27.82 o 
  -5   3   3       63.67       58.27      8.22 o 
  -4   3   3       14.17       25.70      8.58 o 
  -3   3   3     1387.08     1385.95     43.99 o 
  -2   3   3      984.43     1008.16     42.00 o 
  -1   3   3     3707.35     3683.80     36.79 o 
   0   3   3        2.19        9.60      2.14 o 
   1   3   3      575.38      618.08     11.30 o 
   2   3   3      147.61      154.76      3.09 o 
   3   3   3     1557.99     1585.50     22.81 o 
   4   3   3       86.96       87.59      3.67 o 
   5   3   3       74.52       68.67      3.14 o 
   6   3   3       27.02       36.43      3.07 o 
   7   3   3      256.08      246.76      9.36 o 
   8   3   3      681.85      696.81     16.95 o 
   9   3   3      186.38      218.04     13.50 o 
  10   3   3      548.90      542.62     27.06 o 
  -7   4   3       44.46       62.62     12.65 o 
  -6   4   3      377.30      387.03     26.10 o 
  -5   4   3      387.92      396.38     18.54 o 
  -4   4   3       14.59        6.40      4.50 o 
  -3   4   3      536.74      546.02     18.52 o 
  -2   4   3       28.00       37.20      4.55 o 
  -1   4   3      397.84      405.59     13.25 o 
   0   4   3     2572.18     2562.70     31.66 o 
   1   4   3     2240.71     2237.34     27.54 o 
   2   4   3     1121.88     1128.90     14.85 o 
   3   4   3       15.31       13.55      2.00 o 
   4   4   3      777.42      776.67     14.68 o 
   5   4   3      681.54      634.44     20.82 o 
   6   4   3      696.76      710.93     13.38 o 
   7   4   3      739.03      800.53     29.97 o 
   8   4   3     1272.23     1334.95     26.96 o 
   9   4   3      234.85      240.85     12.61 o 
  10   4   3      210.54      211.53     16.09 o 
  -6   5   3      112.96      120.74     13.68 o 
  -5   5   3       43.57       52.43      9.13 o 
  -4   5   3       22.85       34.20      6.68 o 
  -3   5   3       27.28       29.30      5.48 o 
  -2   5   3       28.00       42.09      5.20 o 
  -1   5   3      141.29      136.11      4.32 o 
   0   5   3       25.23       29.18      6.23 o 
   1   5   3       93.70       98.62      3.89 o 
   2   5   3      156.98      148.65      5.24 o 
   3   5   3     1918.57     1910.54     73.22 o 
   4   5   3      755.81      772.23     12.39 o 
   5   5   3     1137.81     1139.57     19.89 o 
   6   5   3        4.65        4.85      2.89 o 
   7   5   3      562.19      498.09     12.25 o 
   8   5   3      197.34      212.26      9.80 o 
   9   5   3       65.47       67.16      5.96 o 
  10   5   3      227.74      267.41     12.61 o 
  -6   6   3       63.70       87.48     12.74 o 
  -5   6   3      255.02      275.53     17.92 o 
  -4   6   3       51.77       67.98      8.99 o 
  -3   6   3      550.11      578.72     21.09 o 
  -2   6   3       41.94       31.06      6.00 o 
  -1   6   3       71.39       67.83      7.09 o 
   0   6   3      322.62      325.72      8.35 o 
   1   6   3        9.22       15.21      2.56 o 
   2   6   3     1713.58     1697.31     32.50 o 
   3   6   3      478.37      497.91     12.18 o 
   4   6   3      277.27      282.45      7.35 o 
   5   6   3       63.67       56.43      6.49 o 
   6   6   3      222.69      216.76      6.57 o 
   7   6   3      175.65      181.24      6.59 o 
   8   6   3      196.86      233.02      8.59 o 
   9   6   3      177.30      191.44     15.23 o 
  10   6   3      422.49      422.53     15.28 o 
  -5   7   3       13.39       27.94      8.74 o 
  -4   7   3        0.21       25.58      7.20 o 
  -3   7   3      235.03      251.99     15.27 o 
  -2   7   3       17.03       24.58      5.68 o 
  -1   7   3       29.78       28.81      3.64 o 
   0   7   3        1.26        3.66      2.08 o 
   1   7   3       47.13       53.17      3.70 o 
   2   7   3        8.29       14.71      3.21 o 
   3   7   3      906.98      932.46     19.87 o 
   4   7   3      227.26      220.06      7.54 o 
   5   7   3     1768.64     1745.37     29.74 o 
   6   7   3      169.06      151.37      6.39 o 
   7   7   3      561.98      508.51     14.68 o 
   8   7   3       40.47       47.20      6.44 o 
   9   7   3        8.25       17.86     13.46 o 
  -4   8   3      113.87      109.88     13.47 o 
  -3   8   3      439.70      435.90     20.99 o 
  -2   8   3       14.96       15.67      7.14 o 
  -1   8   3       22.78       26.32      3.93 o 
   0   8   3      113.18      117.19      5.58 o 
   1   8   3        2.32       14.44      4.51 o 
   2   8   3      601.86      644.22     15.11 o 
   3   8   3       56.69       50.25      5.59 o 
   4   8   3      265.26      264.76     10.57 o 
   5   8   3        0.84        2.09      2.34 o 
   6   8   3      124.06      121.01      6.08 o 
   7   8   3      134.32      149.77     11.05 o 
   8   8   3      214.36      230.84     13.09 o 
   9   8   3       69.80       69.55     11.74 o 
  -3   9   3       26.93       31.90     12.83 o 
  -2   9   3       27.87       24.19      7.66 o 
  -1   9   3      108.39      120.40     20.23 o 
   0   9   3       58.52       58.95      5.09 o 
   1   9   3       16.64       17.23      5.34 o 
   2   9   3        3.00        4.50      4.42 o 
   3   9   3      160.83      159.35     14.81 o 
   4   9   3       43.81       42.28      6.61 o 
   5   9   3      921.41      953.31     51.49 o 
   6   9   3      391.03      395.18     18.67 o 
   7   9   3      484.41      466.55     20.11 o 
   8   9   3        2.87       -1.80      4.47 o 
  -1  10   3       61.04       62.95     10.93 o 
   0  10   3       41.87       29.67     11.34 o 
   1  10   3       32.90       28.37      4.59 o 
   2  10   3      253.56      269.54     14.63 o 
   3  10   3       53.15       35.08      7.58 o 
   4  10   3      387.56      372.91     30.35 o 
   5  10   3       55.51       62.20     10.66 o 
   6  10   3       14.56       10.10      6.14 o 
   7  10   3        5.91       20.09      6.71 o 
   2  11   3       11.25       18.04      7.37 o 
   3  11   3       10.08       17.80     21.50 o 
   4  11   3       15.07       15.17      9.85 o 
  -3 -10   4        3.80       23.30     10.66 o 
  -2 -10   4       17.89       32.97      8.76 o 
  -1 -10   4      337.57      337.99     18.52 o 
   0 -10   4       34.07       49.87     12.47 o 
   1 -10   4      239.56      252.26     26.01 o 
   2 -10   4       50.32       57.21      9.62 o 
  -5  -9   4       42.72       53.61      9.28 o 
  -4  -9   4      115.73      112.05     11.72 o 
  -3  -9   4      120.15      108.49     10.08 o 
  -2  -9   4       28.22       44.75      9.39 o 
  -1  -9   4       76.02       74.19      9.13 o 
   0  -9   4        8.56       21.30      6.32 o 
   1  -9   4       77.30       78.84      8.50 o 
   2  -9   4      237.78      264.97     29.72 o 
   3  -9   4      106.00       96.97      9.50 o 
   4  -9   4      280.58      277.43     32.88 o 
  -6  -8   4      215.91      256.11     16.20 o 
  -5  -8   4        2.94       21.89     12.56 o 
  -4  -8   4      538.43      563.21     31.16 o 
  -3  -8   4      288.47      238.19     15.36 o 
  -2  -8   4       83.39       86.14     12.56 o 
  -1  -8   4      404.43      411.08     16.99 o 
   0  -8   4      314.96      323.34     14.50 o 
   1  -8   4      167.62      187.49     11.66 o 
   2  -8   4        2.75       -1.68      3.86 o 
   3  -8   4      178.76      177.92      7.85 o 
   4  -8   4      164.14      171.96      9.24 o 
   5  -8   4        4.28        8.14      4.84 o 
  -7  -7   4      420.32      453.03     42.72 o 
  -6  -7   4       51.20       56.98      8.59 o 
  -5  -7   4      184.35      213.41     16.71 o 
  -4  -7   4       85.18       81.76     10.84 o 
  -3  -7   4      158.82      147.28     18.97 o 
  -2  -7   4       15.40        6.50      4.34 o 
  -1  -7   4      311.18      318.20     13.16 o 
   0  -7   4      218.30      218.65     10.73 o 
   1  -7   4     1238.63     1267.20     31.73 o 
   2  -7   4     1410.01     1402.11     31.54 o 
   3  -7   4       47.48       41.47      4.96 o 
   4  -7   4      879.41      876.70     20.41 o 
   5  -7   4      102.40      109.21      7.26 o 
   6  -7   4      555.58      574.04     23.93 o 
  -7  -6   4       82.60       80.16     11.29 o 
  -6  -6   4        5.67       13.90      5.45 o 
  -5  -6   4       22.54       21.49      5.73 o 
  -4  -6   4      396.37      413.87     15.69 o 
  -3  -6   4       29.62       37.52     10.39 o 
  -2  -6   4      359.43      364.67     13.02 o 
  -1  -6   4      516.69      512.90     15.71 o 
   0  -6   4      320.73      333.21     11.94 o 
   1  -6   4     1567.98     1558.09     24.29 o 
   2  -6   4       40.76       41.86      3.52 o 
   3  -6   4     1031.37     1064.81     22.82 o 
   4  -6   4      485.61      497.34     13.16 o 
   5  -6   4       62.15       70.71      5.66 o 
   6  -6   4        4.40       12.64      5.28 o 
   7  -6   4       59.82       86.72     20.32 o 
  -8  -5   4        8.93        9.14      6.68 o 
  -7  -5   4      512.83      494.22     25.92 o 
  -6  -5   4        7.28       13.51      4.98 o 
  -5  -5   4      250.62      262.11     22.58 o 
  -4  -5   4      209.59      199.41      9.94 o 
  -3  -5   4       21.24       13.04      3.99 o 
  -2  -5   4      400.67      415.71     12.77 o 
  -1  -5   4     2054.08     2136.84     39.41 o 
   0  -5   4     1815.41     1701.41     58.08 o 
   1  -5   4      773.45      796.13     12.12 o 
   2  -5   4      268.22      300.86      9.10 o 
   3  -5   4      358.86      380.91      8.93 o 
   4  -5   4      332.14      334.40      9.46 o 
   5  -5   4       96.22      100.40      6.85 o 
   6  -5   4      728.54      796.73     20.45 o 
   7  -5   4      196.11      193.11     22.04 o 
   8  -5   4      274.40      323.48     19.51 o 
  -8  -4   4       33.21       38.12     14.27 o 
  -7  -4   4       78.46       83.86     11.38 o 
  -6  -4   4        6.05       14.37      2.97 o 
  -5  -4   4       24.33       24.64      3.14 o 
  -4  -4   4      250.76      252.12      6.41 o 
  -3  -4   4        4.99        5.41      1.45 o 
  -2  -4   4      917.23      800.05     28.42 o 
  -1  -4   4      148.93      129.18      3.20 o 
   0  -4   4      117.68      119.29      3.89 o 
   1  -4   4     1169.14     1165.34     22.71 o 
   2  -4   4      875.87      888.91     13.64 o 
   3  -4   4     1880.26     1901.09     27.05 o 
   4  -4   4      223.25      218.01      6.93 o 
   5  -4   4        6.35       13.04      2.92 o 
   6  -4   4      414.08      390.08     11.45 o 
   7  -4   4       24.59       26.30      4.20 o 
   8  -4   4       25.42       32.13      6.94 o 
  -8  -3   4       18.03       18.91     14.36 o 
  -7  -3   4      629.77      582.88     16.50 o 
  -6  -3   4     1569.93     1510.77     42.10 o 
  -5  -3   4      256.33      243.52      7.11 o 
  -4  -3   4       37.02       32.78      2.94 o 
  -3  -3   4      102.54       86.27      7.05 o 
  -2  -3   4       33.78       42.00      2.15 o 
  -1  -3   4      399.43      379.77     10.72 o 
   0  -3   4     1433.34     1467.61     22.39 o 
   1  -3   4     4378.84     4501.57     42.61 o 
   2  -3   4      867.73      900.59     12.28 o 
   3  -3   4      914.22      946.91     14.30 o 
   4  -3   4      144.73      134.30      4.61 o 
   5  -3   4        2.16       10.50      3.96 o 
   6  -3   4      519.24      543.31     13.36 o 
   7  -3   4      120.39      133.88      6.69 o 
   8  -3   4      344.18      400.80     20.14 o 
   9  -3   4      123.07      135.80     16.26 o 
  -8  -2   4       86.14       78.77     10.19 o 
  -7  -2   4      140.88      143.10     10.45 o 
  -6  -2   4        2.20        0.65      1.65 o 
  -5  -2   4      807.39      792.59     20.09 o 
  -4  -2   4      583.51      569.93     10.55 o 
  -3  -2   4       13.38       13.53      1.82 o 
  -2  -2   4     1949.97     2061.00     28.17 o 
  -1  -2   4     2487.95     2824.01     32.27 o 
   0  -2   4       45.91       42.57      1.81 o 
   1  -2   4     1456.14     1475.51     15.49 o 
   2  -2   4     6844.26     7338.61     96.80 o 
   3  -2   4     6320.36     6420.47     66.56 o 
   4  -2   4     1753.81     1676.75     22.57 o 
   5  -2   4      765.85      762.40     14.43 o 
   6  -2   4      791.32      782.56     21.96 o 
   7  -2   4       99.31      104.57      5.58 o 
   8  -2   4       57.05       66.03      5.60 o 
   9  -2   4      299.58      267.94     25.47 o 
  -8  -1   4      127.10      123.05     11.80 o 
  -7  -1   4      318.65      345.69     17.96 o 
  -6  -1   4        4.23        6.36      4.02 o 
  -5  -1   4      690.60      658.80     12.65 o 
  -4  -1   4       21.68       23.04      2.52 o 
  -3  -1   4      113.10      112.14      6.37 o 
  -2  -1   4       44.88       51.43      3.97 o 
  -1  -1   4       74.16       69.40      2.38 o 
   0  -1   4      485.13      515.47      7.04 o 
   1  -1   4     1934.88     2002.82     18.92 o 
   2  -1   4     3005.81     2979.80     35.91 o 
   3  -1   4    18974.02    20647.36    156.10 o 
   4  -1   4      158.80      137.83      3.74 o 
   5  -1   4      134.13      143.88      4.88 o 
   6  -1   4     2346.21     2461.81     64.16 o 
   7  -1   4      423.21      384.77     19.03 o 
   8  -1   4       74.69      104.55      5.92 o 
   9  -1   4        2.00        8.51      3.25 o 
  10  -1   4      182.37      207.40     13.65 o 
  -8   0   4        3.23        0.54      8.13 o 
  -7   0   4       51.64       51.04      9.03 o 
  -6   0   4        0.87        1.72      3.77 o 
  -5   0   4        7.07        3.64      4.43 o 
  -4   0   4     1279.03     1220.78     19.40 o 
  -3   0   4     1467.07     1448.52     37.49 o 
  -2   0   4     3466.05     3535.72     38.51 o 
  -1   0   4      620.99      670.60     13.58 o 
   0   0   4     2335.23     2343.70     33.33 o 
   1   0   4       10.78       16.40      1.65 o 
   2   0   4       32.46       49.67      1.70 o 
   3   0   4     1991.44     1863.92     14.70 o 
   4   0   4      977.70      943.50     11.37 o 
   5   0   4     2256.32     2288.43     28.88 o 
   6   0   4     2946.25     2967.92     41.66 o 
   7   0   4     1156.09     1174.14     38.73 o 
   8   0   4       87.91       69.76      4.88 o 
   9   0   4      164.11      128.49      7.31 o 
  10   0   4        4.45        5.18      4.84 o 
  -8   1   4       77.86       81.25     12.93 o 
  -7   1   4       85.98       69.21      9.66 o 
  -6   1   4       10.10       12.46      5.82 o 
  -5   1   4      633.95      623.49     34.78 o 
  -4   1   4      216.27      194.99      9.94 o 
  -3   1   4     1972.40     1865.21     45.28 o 
  -2   1   4       29.10       23.95      1.89 o 
  -1   1   4       69.85       67.24      2.95 o 
   0   1   4       71.85       95.52      3.93 o 
   1   1   4       44.44       68.54      2.01 o 
   2   1   4       51.01       47.16      4.52 o 
   3   1   4      999.65      922.97     16.18 o 
   4   1   4      642.45      588.56     17.16 o 
   5   1   4     1534.17     1489.47     29.73 o 
   6   1   4      143.22      150.44      4.94 o 
   7   1   4      414.55      422.30     10.64 o 
   8   1   4      429.51      434.75     20.25 o 
   9   1   4       60.32       58.21      5.23 o 
  10   1   4      215.95      184.63     13.67 o 
  -7   2   4       41.90       42.81      9.72 o 
  -6   2   4        1.52        3.37      7.05 o 
  -5   2   4       35.56       42.08      7.25 o 
  -4   2   4       75.79       79.40      7.42 o 
  -3   2   4      255.11      244.66     19.33 o 
  -2   2   4     4453.20     4338.10     78.87 o 
  -1   2   4     3302.54     3266.74     35.93 o 
   0   2   4     5849.25     5793.92     58.65 o 
   1   2   4      487.95      452.36      6.98 o 
   2   2   4      234.53      247.89      3.74 o 
   3   2   4      112.85      121.73      4.60 o 
   4   2   4       32.28       37.00      1.67 o 
   5   2   4     1172.19     1231.67     24.30 o 
   6   2   4     3539.48     3439.80     78.40 o 
   7   2   4      535.58      556.08     32.16 o 
   8   2   4     1616.61     1659.60     31.34 o 
   9   2   4       22.99       40.23      4.85 o 
  10   2   4       36.57       47.35      7.15 o 
  -7   3   4       47.74       51.67     10.55 o 
  -6   3   4      129.79      120.13     12.23 o 
  -5   3   4        1.83        5.27      5.21 o 
  -4   3   4      315.85      290.21     13.84 o 
  -3   3   4      454.33      449.95     31.34 o 
  -2   3   4       42.72       31.41      4.76 o 
  -1   3   4      164.20      188.18      4.70 o 
   0   3   4      107.49      116.55      3.70 o 
   1   3   4     1085.63     1004.54     16.16 o 
   2   3   4      690.26      657.94      9.31 o 
   3   3   4     1933.76     1858.59     19.60 o 
   4   3   4      230.21      188.99      3.86 o 
   5   3   4      905.82      935.00     13.95 o 
   6   3   4      112.56      111.21      4.91 o 
   7   3   4      383.75      398.66     19.64 o 
   8   3   4      177.57      175.15      7.90 o 
   9   3   4      279.16      264.98     13.62 o 
  10   3   4      254.46      261.48     13.01 o 
  -6   4   4       22.86       27.19      8.67 o 
  -5   4   4       22.88       36.20     26.47 o 
  -4   4   4      294.67      306.62     14.91 o 
  -3   4   4       64.93       73.19     10.30 o 
  -2   4   4      294.37      287.32     11.34 o 
  -1   4   4     1119.96     1044.12     28.63 o 
   0   4   4    24332.56    24682.90    243.39 o 
   1   4   4     1313.63     1204.51     21.78 o 
   2   4   4     2756.29     2629.51     42.09 o 
   3   4   4      214.01      206.72      5.11 o 
   4   4   4     1219.26     1249.86     31.28 o 
   5   4   4       46.67       43.00      4.94 o 
   6   4   4       62.84       59.57      5.61 o 
   7   4   4       69.81       70.50      4.37 o 
   8   4   4      684.66      698.44     22.56 o 
   9   4   4       21.08       27.73      4.38 o 
  10   4   4       86.69       79.11      9.05 o 
  -6   5   4       32.11       61.38     22.94 o 
  -5   5   4      316.51      318.68     28.81 o 
  -4   5   4       59.68       70.17     13.46 o 
  -3   5   4      221.06      213.97     14.99 o 
  -2   5   4       23.48       27.44      5.16 o 
  -1   5   4      251.03      250.11     14.27 o 
   0   5   4      377.48      381.71      8.94 o 
   1   5   4      528.45      603.17     11.80 o 
   2   5   4        2.99        6.98      2.19 o 
   3   5   4     2454.73     2481.62     33.74 o 
   4   5   4      990.24      958.91     18.10 o 
   5   5   4       52.39       54.04      4.42 o 
   6   5   4       33.11       25.84      4.17 o 
   7   5   4      177.62      176.75      6.45 o 
   8   5   4     1031.53      986.38     48.41 o 
   9   5   4       44.92       46.28      7.36 o 
  10   5   4      240.34      226.93     13.22 o 
  -5   6   4      164.68      164.19     37.85 o 
  -4   6   4        8.75       16.80      7.50 o 
  -3   6   4      168.48      171.31     12.00 o 
  -2   6   4      112.61      132.48      9.61 o 
  -1   6   4      256.71      251.31     11.32 o 
   0   6   4      566.57      549.08     12.28 o 
   1   6   4      356.46      348.31     14.05 o 
   2   6   4     2341.55     2327.58     42.96 o 
   3   6   4     1094.25     1060.56     31.88 o 
   4   6   4      586.44      565.00     11.91 o 
   5   6   4       39.91       42.54      4.41 o 
   6   6   4        8.72       14.96      5.44 o 
   7   6   4       85.60       79.59      4.69 o 
   8   6   4      217.51      198.45     10.67 o 
   9   6   4      176.88      143.81      7.88 o 
  10   6   4      169.35      157.47     10.82 o 
  -4   7   4       20.25       30.39      8.80 o 
  -3   7   4      222.11      242.77     15.60 o 
  -2   7   4       92.27       99.85     14.27 o 
  -1   7   4      187.03      189.18      8.42 o 
   0   7   4       82.57       83.73      5.15 o 
   1   7   4       46.64       45.21      5.12 o 
   2   7   4        8.86       14.70      3.93 o 
   3   7   4      498.75      481.87     12.11 o 
   4   7   4        8.13        9.62      4.87 o 
   5   7   4     1194.25     1160.53     22.16 o 
   6   7   4      112.55      117.14      8.32 o 
   7   7   4      320.39      323.27     11.86 o 
   8   7   4       28.03       22.05      3.66 o 
   9   7   4        9.35       13.71      8.22 o 
  -3   8   4      322.68      295.82     18.62 o 
  -2   8   4        7.58        1.89      4.47 o 
  -1   8   4        2.53        8.04     11.29 o 
   0   8   4      316.58      312.04     21.32 o 
   1   8   4      119.18      111.53      8.23 o 
   2   8   4      631.88      620.86     15.48 o 
   3   8   4      215.72      217.20      8.26 o 
   4   8   4      367.69      352.56     12.79 o 
   5   8   4      126.46      125.14      6.54 o 
   6   8   4       45.27       36.97      4.28 o 
   7   8   4        6.83       11.80      4.33 o 
   8   8   4       73.35       73.51      8.33 o 
   9   8   4        4.09        7.59      8.67 o 
  -2   9   4       42.63       56.14      9.72 o 
  -1   9   4      248.12      266.49     16.46 o 
   0   9   4      350.14      340.12     19.32 o 
   1   9   4       47.19       59.81     12.99 o 
   2   9   4      148.07      144.54     12.43 o 
   3   9   4       10.28       13.42      6.74 o 
   4   9   4       11.20       11.44      3.61 o 
   5   9   4      383.11      357.37     27.50 o 
   6   9   4        5.18       11.38      5.20 o 
   7   9   4      239.21      250.13     14.92 o 
   8   9   4       32.05       38.39      7.95 o 
   0  10   4        0.02       13.19      5.75 o 
   1  10   4       64.21       66.71     12.06 o 
   2  10   4      474.63      434.52     22.05 o 
   3  10   4       48.52       57.92      7.97 o 
   4  10   4      124.86      115.32     10.79 o 
   5  10   4      111.62      114.23     11.49 o 
   6  10   4       74.78       68.53     10.93 o 
  -2 -10   5       22.48       29.27      8.43 o 
  -1 -10   5      328.33      347.92     27.01 o 
   0 -10   5       99.43      110.79     11.80 o 
   1 -10   5      256.10      248.71     16.06 o 
  -4  -9   5      331.65      341.68     25.92 o 
  -3  -9   5      197.58      199.31     13.98 o 
  -2  -9   5      319.69      305.46     17.17 o 
  -1  -9   5      223.76      252.50     24.57 o 
   0  -9   5       29.60       42.00     10.57 o 
   1  -9   5       92.44       98.42      9.80 o 
   2  -9   5      363.83      385.47     18.49 o 
   3  -9   5      148.68      143.29     27.19 o 
  -5  -8   5       12.33       27.29      7.46 o 
  -4  -8   5      745.52      730.47     27.27 o 
  -3  -8   5       38.01       35.98      8.31 o 
  -2  -8   5        0.39       -0.54      3.96 o 
  -1  -8   5      137.90      145.54     10.38 o 
   0  -8   5       34.89       37.89      6.89 o 
   1  -8   5        3.24        3.25      4.34 o 
   2  -8   5      609.55      632.27     33.15 o 
   3  -8   5      136.86      145.33     21.95 o 
   4  -8   5      109.10      104.73      7.12 o 
   5  -8   5       43.65       38.71      5.63 o 
  -6  -7   5       65.15       82.68      9.29 o 
  -5  -7   5        0.09       -1.45      4.50 o 
  -4  -7   5      420.85      455.68     19.74 o 
  -3  -7   5     1454.84     1430.27     39.58 o 
  -2  -7   5      730.97      735.41     23.44 o 
  -1  -7   5     1033.63     1039.86     29.38 o 
   0  -7   5      511.76      532.13     18.20 o 
   1  -7   5      241.02      225.33     11.68 o 
   2  -7   5      607.62      593.18     13.34 o 
   3  -7   5      229.36      227.71      8.37 o 
   4  -7   5      369.04      374.47     12.27 o 
   5  -7   5      142.57      143.92      8.12 o 
   6  -7   5      893.61      890.01     25.89 o 
  -7  -6   5       15.87       20.03     13.91 o 
  -6  -6   5      140.81      145.67     11.42 o 
  -5  -6   5       83.45       93.71     11.65 o 
  -4  -6   5     1541.04     1595.61     41.07 o 
  -3  -6   5      186.31      196.87     11.22 o 
  -2  -6   5     1185.50     1111.68     28.65 o 
  -1  -6   5       34.41       21.09      5.10 o 
   0  -6   5        0.65        2.62      5.24 o 
   1  -6   5     1107.14     1026.67     29.25 o 
   2  -6   5      129.89      143.33      7.30 o 
   3  -6   5      153.64      143.77      6.05 o 
   4  -6   5      212.71      221.82     14.91 o 
   5  -6   5        5.57        4.16      3.12 o 
   6  -6   5       38.34       33.00      5.36 o 
   7  -6   5      142.89      141.87     11.18 o 
  -7  -5   5      166.82      160.80     24.75 o 
  -6  -5   5        9.64       10.17      5.08 o 
  -5  -5   5      310.84      304.33     13.95 o 
  -4  -5   5      269.98      267.26     11.37 o 
  -3  -5   5      252.04      244.64     11.03 o 
  -2  -5   5      702.61      702.82     18.98 o 
  -1  -5   5     3754.97     3780.80     65.91 o 
   0  -5   5     2015.02     1968.39     32.11 o 
   1  -5   5     1276.16     1160.78     22.85 o 
   2  -5   5      258.33      263.60      6.92 o 
   3  -5   5       89.91       87.83      4.71 o 
   4  -5   5      262.71      264.71      8.30 o 
   5  -5   5       35.27       40.06      4.23 o 
   6  -5   5      268.21      292.63     10.78 o 
   7  -5   5      212.54      186.33      9.44 o 
   8  -5   5      186.63      224.03     14.30 o 
  -7  -4   5        5.33       17.55     10.93 o 
  -6  -4   5       56.04       53.39      4.75 o 
  -5  -4   5      347.06      328.72     19.82 o 
  -4  -4   5      788.03      749.19     26.31 o 
  -3  -4   5      241.13      228.56      9.02 o 
  -2  -4   5     2649.96     2557.62     60.95 o 
  -1  -4   5      241.73      248.67     12.75 o 
   0  -4   5      290.93      284.08     11.09 o 
   1  -4   5      376.43      358.76      8.38 o 
   2  -4   5      143.72      140.85      4.13 o 
   3  -4   5      883.61      908.81     25.74 o 
   4  -4   5       11.74       21.30      4.59 o 
   5  -4   5        5.09        8.09      2.74 o 
   6  -4   5       68.67       71.53      5.38 o 
   7  -4   5      196.30      197.11      8.71 o 
   8  -4   5      121.92      118.95     12.28 o 
  -7  -3   5     1202.25     1088.56     76.51 o 
  -6  -3   5      610.78      530.19     15.32 o 
  -5  -3   5        9.70       16.71      4.02 o 
  -4  -3   5       70.54       65.19      4.86 o 
  -3  -3   5      270.03      269.10      6.41 o 
  -2  -3   5      126.81      151.82      4.20 o 
  -1  -3   5     2622.52     2750.27     33.61 o 
   0  -3   5     1222.18     1159.26     15.60 o 
   1  -3   5     3765.45     3589.79     37.81 o 
   2  -3   5      538.90      548.84      9.05 o 
   3  -3   5      702.93      704.45     11.86 o 
   4  -3   5      229.01      240.07     13.72 o 
   5  -3   5       25.48       27.92      3.81 o 
   6  -3   5      562.58      536.68     13.48 o 
   7  -3   5       16.80       13.63      3.90 o 
   8  -3   5      237.21      222.68      9.33 o 
   9  -3   5       53.56       42.79      7.75 o 
  -7  -2   5       96.71      110.58     13.82 o 
  -6  -2   5      144.86      139.10     10.39 o 
  -5  -2   5       44.95       32.60      3.44 o 
  -4  -2   5     2421.21     2407.67     35.17 o 
  -3  -2   5      398.01      405.51     11.74 o 
  -2  -2   5      906.69      837.33     15.46 o 
  -1  -2   5      123.38      195.49      6.82 o 
   0  -2   5     3803.68     3983.95     46.76 o 
   1  -2   5        3.02        1.74      1.07 o 
   2  -2   5      485.11      573.55     13.63 o 
   3  -2   5     1154.16     1088.91     20.33 o 
   4  -2   5     1810.82     1906.62     24.91 o 
   5  -2   5      115.96      109.81      6.93 o 
   6  -2   5      472.21      483.32     11.13 o 
   7  -2   5       78.90       84.64      5.25 o 
   8  -2   5        0.35        2.62      2.68 o 
   9  -2   5      525.98      516.54     39.46 o 
  -7  -1   5      446.88      421.62     24.48 o 
  -6  -1   5      239.92      240.78     13.43 o 
  -5  -1   5     2372.84     2312.39     41.11 o 
  -4  -1   5      381.51      354.83      8.93 o 
  -3  -1   5      697.29      672.51     12.71 o 
  -2  -1   5       13.82       18.04      2.16 o 
  -1  -1   5       53.60       51.53      2.77 o 
   0  -1   5       65.96       58.44      2.57 o 
   1  -1   5      754.50      692.06      9.15 o 
   2  -1   5      960.08      965.08     11.48 o 
   3  -1   5     2766.32     2786.96     27.79 o 
   4  -1   5      176.61      204.44      4.42 o 
   5  -1   5       20.82       16.76      4.34 o 
   6  -1   5      637.78      570.12     11.67 o 
   7  -1   5      182.56      210.88      7.47 o 
   8  -1   5      738.44      707.94     31.39 o 
   9  -1   5        2.73        1.23      2.75 o 
  10  -1   5       98.70       96.83     17.16 o 
  -7   0   5      110.65      107.81     10.81 o 
  -6   0   5        0.33        1.89      7.50 o 
  -5   0   5       81.75       83.20     12.37 o 
  -4   0   5      580.76      545.09     17.44 o 
  -3   0   5      293.61      275.66      6.89 o 
  -2   0   5     2728.74     2805.41     60.04 o 
  -1   0   5      998.09     1013.09     14.77 o 
   0   0   5      957.96      912.40     13.04 o 
   1   0   5      234.32      245.01      4.56 o 
   2   0   5      698.45      666.11      8.00 o 
   3   0   5     2681.54     2818.64     40.65 o 
   4   0   5      764.15      706.69     10.82 o 
   5   0   5     1259.78     1288.12     16.37 o 
   6   0   5     1549.64     1580.55     26.46 o 
   7   0   5       89.30       84.81      6.92 o 
   8   0   5       33.21       54.27      9.09 o 
   9   0   5      254.35      273.16     12.69 o 
  10   0   5        1.53       -2.25      4.37 o 
  -7   1   5      157.93      145.15     13.72 o 
  -6   1   5       75.01       75.60      9.64 o 
  -5   1   5      819.81      865.88     38.93 o 
  -4   1   5      568.44      533.61     23.76 o 
  -3   1   5     2283.72     2101.41     84.52 o 
  -2   1   5      176.64      178.83      4.99 o 
  -1   1   5        4.62       12.42      2.29 o 
   0   1   5       21.49       23.97      2.18 o 
   1   1   5       62.32       52.86      3.55 o 
   2   1   5      211.41      259.90     10.79 o 
   3   1   5      849.15      826.15     16.18 o 
   4   1   5       17.70       30.76      3.31 o 
   5   1   5      339.46      363.91     12.76 o 
   6   1   5     1208.69     1160.05     17.54 o 
   7   1   5     1178.53     1088.66     19.59 o 
   8   1   5      163.47      140.11     13.28 o 
   9   1   5      123.09      108.16      8.23 o 
  10   1   5      254.99      230.60     12.28 o 
  -7   2   5      179.15      181.28     16.71 o 
  -6   2   5       49.71       49.50      9.33 o 
  -5   2   5      199.82      200.35     13.36 o 
  -4   2   5       45.89       54.34      8.67 o 
  -3   2   5        2.93        5.52      5.42 o 
  -2   2   5     1082.14     1027.49     29.58 o 
  -1   2   5      135.51      126.57      4.32 o 
   0   2   5     1784.00     1719.57     23.54 o 
   1   2   5      358.20      336.28      6.28 o 
   2   2   5        1.38        1.81      0.95 o 
   3   2   5      508.53      535.10     11.96 o 
   4   2   5        2.18        2.68      2.30 o 
   5   2   5     1283.53     1255.37     26.36 o 
   6   2   5     1809.77     1698.60     65.00 o 
   7   2   5      931.54      822.50     32.92 o 
   8   2   5      679.36      575.84     37.15 o 
   9   2   5        5.19       22.68      5.37 o 
  10   2   5        0.86        1.18      3.84 o 
  -6   3   5        5.31       17.29      7.34 o 
  -5   3   5      306.97      312.17     28.36 o 
  -4   3   5      475.61      505.76     21.95 o 
  -3   3   5      450.03      428.70     37.67 o 
  -2   3   5      143.48      133.53      9.53 o 
  -1   3   5       64.04       49.85      2.96 o 
   0   3   5     1153.69     1233.74     36.46 o 
   1   3   5     2534.92     2657.65     34.19 o 
   2   3   5       83.51       72.67      2.82 o 
   3   3   5      989.58     1030.13     12.97 o 
   4   3   5       24.23       36.53      8.76 o 
   5   3   5      473.36      443.33     16.52 o 
   6   3   5      618.31      578.03     32.97 o 
   7   3   5        1.27        0.70      1.76 o 
   8   3   5      527.68      513.94     25.37 o 
   9   3   5      352.72      332.50     20.78 o 
  10   3   5      327.85      344.76     28.90 o 
  -6   4   5       90.27       92.50     12.33 o 
  -5   4   5      351.45      387.63     21.15 o 
  -4   4   5       23.79       23.99      6.79 o 
  -3   4   5      305.52      295.52     14.48 o 
  -2   4   5       42.62       47.10      8.49 o 
  -1   4   5      113.73      127.29     10.16 o 
   0   4   5     1824.72     1828.35     69.35 o 
   1   4   5      367.32      391.39      8.74 o 
   2   4   5      295.55      293.41      6.95 o 
   3   4   5       43.53       44.08      5.71 o 
   4   4   5      100.35      106.27     10.00 o 
   5   4   5     1366.92     1355.46     48.33 o 
   6   4   5      657.78      605.88     11.72 o 
   7   4   5      150.99      131.03      7.05 o 
   8   4   5      786.49      745.76     23.36 o 
   9   4   5        8.28       -0.83      4.61 o 
  10   4   5       90.34       64.32      8.56 o 
  -5   5   5       95.78      107.01     20.05 o 
  -4   5   5       33.14       35.97      8.38 o 
  -3   5   5      337.21      356.71     46.07 o 
  -2   5   5      165.99      155.70     10.55 o 
  -1   5   5      632.58      586.90     35.82 o 
   0   5   5        2.99        2.46      4.50 o 
   1   5   5       49.09       64.45      8.27 o 
   2   5   5      101.63      111.07      4.77 o 
   3   5   5     1449.73     1477.38     23.18 o 
   4   5   5      132.48      144.59      5.00 o 
   5   5   5      228.32      194.65      8.33 o 
   6   5   5       17.98       20.66      2.76 o 
   7   5   5       43.80       32.59      3.63 o 
   8   5   5      679.89      665.17     26.02 o 
   9   5   5       97.94      120.74     14.45 o 
  10   5   5      370.65      387.24     18.07 o 
  -5   6   5      181.61      185.99     17.05 o 
  -4   6   5        1.61       -0.28      4.79 o 
  -3   6   5      234.35      229.89     14.23 o 
  -2   6   5        5.96       13.15      5.96 o 
  -1   6   5      304.70      272.57     15.64 o 
   0   6   5      225.58      204.10     10.23 o 
   1   6   5       65.98       73.69      4.98 o 
   2   6   5      259.14      275.38      8.58 o 
   3   6   5        1.79        2.22      2.10 o 
   4   6   5       87.56       89.83      7.08 o 
   5   6   5       98.48       94.78      5.29 o 
   6   6   5      403.14      400.09     17.60 o 
   7   6   5      451.67      463.19     23.46 o 
   8   6   5      668.32      636.84     28.14 o 
   9   6   5       83.64       74.01      7.75 o 
  10   6   5      104.34      101.41      9.98 o 
  -4   7   5        1.63       30.17      8.94 o 
  -3   7   5       64.03       79.32     10.16 o 
  -2   7   5      110.34      111.70     22.49 o 
  -1   7   5       51.20       57.80      7.96 o 
   0   7   5        7.79       16.44      4.43 o 
   1   7   5        2.08        4.68      2.74 o 
   2   7   5       13.20       15.79      3.53 o 
   3   7   5      444.98      433.87     14.04 o 
   4   7   5      211.92      220.36      8.32 o 
   5   7   5      919.57      900.48     19.20 o 
   6   7   5       72.67       56.95      5.86 o 
   7   7   5      560.65      500.78     24.23 o 
   8   7   5       66.49       74.92     13.01 o 
   9   7   5       57.39       71.52      9.67 o 
  -3   8   5      228.64      232.71     16.90 o 
  -2   8   5        4.53        2.71      5.42 o 
  -1   8   5       30.35       38.73      7.08 o 
   0   8   5      128.61      127.60      9.27 o 
   1   8   5        4.72        6.49      3.41 o 
   2   8   5      244.19      263.58     10.24 o 
   3   8   5        3.32        7.71      3.37 o 
   4   8   5       11.68        9.58      3.30 o 
   5   8   5        9.16        9.45      7.14 o 
   6   8   5       49.85       54.85      5.05 o 
   7   8   5       31.92       38.38      4.29 o 
   8   8   5      163.71      168.67      9.90 o 
   9   8   5      129.82      137.66     19.15 o 
  -1   9   5       45.03       47.59      8.94 o 
   0   9   5       41.01       39.53      8.40 o 
   1   9   5        0.84        8.15      3.60 o 
   2   9   5       30.59       29.87      5.44 o 
   3   9   5      297.32      308.47     14.15 o 
   4   9   5       37.21       39.52      5.04 o 
   5   9   5      587.81      543.16     22.84 o 
   6   9   5       12.47       19.10      4.23 o 
   7   9   5      299.63      264.17     14.42 o 
   8   9   5        1.74        6.14      9.03 o 
   1  10   5        1.37        3.33      3.55 o 
   2  10   5      299.16      285.21     12.55 o 
   3  10   5       18.56       28.94      5.30 o 
   4  10   5       47.64       56.63     10.21 o 
   5  10   5       11.27       23.01      6.70 o 
   6  10   5       35.44       29.45      9.21 o 
  -3  -9   6       74.45       76.66     13.46 o 
  -2  -9   6       22.78       15.36      8.13 o 
  -1  -9   6       31.96       27.85      7.73 o 
   0  -9   6        8.54        3.79      7.41 o 
   1  -9   6       44.51       42.56      7.47 o 
   2  -9   6      428.35      440.54     21.59 o 
   3  -9   6      285.55      285.74     17.75 o 
  -5  -8   6       14.81       11.53      6.89 o 
  -4  -8   6      383.06      373.52     19.74 o 
  -3  -8   6       21.67       15.08      9.48 o 
  -2  -8   6        8.07       13.19      8.13 o 
  -1  -8   6      290.69      303.62     16.03 o 
   0  -8   6        7.55        4.66      4.92 o 
   1  -8   6      207.98      216.10     12.47 o 
   2  -8   6       88.00       75.99      8.86 o 
   3  -8   6       52.54       69.02      8.20 o 
   4  -8   6       17.71       18.79      6.48 o 
  -5  -7   6       81.83       92.17     10.68 o 
  -4  -7   6      185.50      158.41     12.81 o 
  -3  -7   6      329.99      344.68     16.98 o 
  -2  -7   6       56.92       63.99      8.15 o 
  -1  -7   6      185.67      189.30     14.00 o 
   0  -7   6       36.50       32.86     10.48 o 
   1  -7   6      320.73      340.13     14.68 o 
   2  -7   6      163.49      159.26      9.95 o 
   3  -7   6       18.86       20.90      3.78 o 
   4  -7   6      423.50      434.53     18.75 o 
   5  -7   6      309.94      315.22     12.43 o 
   6  -7   6      519.76      527.50     22.14 o 
  -6  -6   6       85.69      109.56     16.44 o 
  -5  -6   6        1.42        2.01      4.60 o 
  -4  -6   6      764.97      762.81     25.84 o 
  -3  -6   6      315.25      282.72     14.29 o 
  -2  -6   6       20.54       42.46      6.44 o 
  -1  -6   6      903.57      891.04     26.65 o 
   0  -6   6      796.11      809.44     23.17 o 
   1  -6   6      123.10      135.01     21.23 o 
   2  -6   6      119.78      118.95      5.08 o 
   3  -6   6      187.73      201.06      7.25 o 
   4  -6   6      247.62      247.48      8.89 o 
   5  -6   6        4.51       15.33      4.95 o 
   6  -6   6       95.20      100.62      7.67 o 
   7  -6   6      387.54      412.64     15.26 o 
  -6  -5   6       99.01      115.21      9.49 o 
  -5  -5   6      373.35      392.57     17.64 o 
  -4  -5   6        2.59        1.88      7.68 o 
  -3  -5   6        1.24       -3.34      3.94 o 
  -2  -5   6       30.59       38.40      8.67 o 
  -1  -5   6      899.14      908.73     23.95 o 
   0  -5   6      662.67      644.63     12.03 o 
   1  -5   6     1532.63     1486.68     28.00 o 
   2  -5   6     2040.65     2049.41     30.07 o 
   3  -5   6        2.81        4.70      2.20 o 
   4  -5   6      676.75      682.32     15.30 o 
   5  -5   6       14.51       30.29      5.78 o 
   6  -5   6      687.96      720.98     18.58 o 
   7  -5   6      195.51      178.56      9.22 o 
   8  -5   6      147.04      138.99     15.36 o 
  -7  -4   6       56.10       88.70     18.25 o 
  -6  -4   6        1.81        3.74      5.96 o 
  -5  -4   6       28.66       24.72      4.10 o 
  -4  -4   6      153.84      145.36     14.66 o 
  -3  -4   6       65.35       53.80      3.13 o 
  -2  -4   6      416.22      417.49      8.95 o 
  -1  -4   6      458.36      453.09     16.52 o 
   0  -4   6      660.81      680.23     19.99 o 
   1  -4   6     2697.04     2657.78     33.53 o 
   2  -4   6      828.94      773.46     13.03 o 
   3  -4   6     1922.56     1939.80     28.75 o 
   4  -4   6      642.70      667.50     14.09 o 
   5  -4   6       34.59       32.26      4.62 o 
   6  -4   6        5.55       20.25      3.85 o 
   7  -4   6       53.60       45.73      5.19 o 
   8  -4   6       75.11       74.79      9.92 o 
  -7  -3   6      376.72      354.18     30.62 o 
  -6  -3   6        4.69       10.09      3.74 o 
  -5  -3   6       64.14       73.92      7.23 o 
  -4  -3   6       36.15       34.67      3.65 o 
  -3  -3   6       61.94       69.05      3.95 o 
  -2  -3   6        2.87        7.25      2.51 o 
  -1  -3   6      799.06      840.23     14.78 o 
   0  -3   6     1156.12     1173.46     22.16 o 
   1  -3   6     1287.41     1266.26     17.65 o 
   2  -3   6      587.69      600.93     12.93 o 
   3  -3   6      440.26      422.23      8.51 o 
   4  -3   6      535.31      536.16     13.46 o 
   5  -3   6       93.94       98.89      5.09 o 
   6  -3   6      592.18      653.12     15.17 o 
   7  -3   6       60.69       75.13      5.29 o 
   8  -3   6      221.90      241.53     27.34 o 
   9  -3   6        0.53       -7.59      9.76 o 
  -7  -2   6       86.77       91.60     15.18 o 
  -6  -2   6        1.94        2.87      4.70 o 
  -5  -2   6        0.52        4.31      2.99 o 
  -4  -2   6      489.89      471.28     15.77 o 
  -3  -2   6        2.51        2.25      3.43 o 
  -2  -2   6      455.04      428.32     15.54 o 
  -1  -2   6      186.20      174.50      5.43 o 
   0  -2   6       23.75       17.65      2.88 o 
   1  -2   6      488.76      472.93     12.30 o 
   2  -2   6      969.21      911.36     16.70 o 
   3  -2   6     3237.67     3290.51     38.41 o 
   4  -2   6     1191.19     1195.65     32.68 o 
   5  -2   6      226.43      212.90      8.62 o 
   6  -2   6      760.26      745.20     17.78 o 
   7  -2   6       29.19       26.85      3.44 o 
   8  -2   6       12.75        9.94      4.94 o 
   9  -2   6      593.74      589.35     23.47 o 
  -7  -1   6      229.98      206.20     15.08 o 
  -6  -1   6      640.50      626.11     25.22 o 
  -5  -1   6      144.84      164.60     11.50 o 
  -4  -1   6       27.96       30.11      3.99 o 
  -3  -1   6        0.19        3.35      2.08 o 
  -2  -1   6        1.25        1.10      1.74 o 
  -1  -1   6      133.15      130.54      4.81 o 
   0  -1   6      123.95      127.93      4.49 o 
   1  -1   6     1093.71     1136.74     21.56 o 
   2  -1   6      236.18      247.84      4.91 o 
   3  -1   6     1111.47     1134.06     23.35 o 
   4  -1   6      197.50      201.51      8.58 o 
   5  -1   6       55.06       61.97      6.64 o 
   6  -1   6      930.61      954.23     22.86 o 
   7  -1   6      257.78      286.26     15.47 o 
   8  -1   6      375.79      410.47     13.04 o 
   9  -1   6      113.31      126.23     10.50 o 
  10  -1   6       28.09       26.74     11.74 o 
  -7   0   6      120.22      132.37     23.03 o 
  -6   0   6       33.58       59.41     11.47 o 
  -5   0   6      658.29      644.47     80.21 o 
  -4   0   6      330.72      296.52     15.39 o 
  -3   0   6      141.96      122.16      5.25 o 
  -2   0   6     1980.65     2088.73     49.44 o 
  -1   0   6      535.63      581.21     11.07 o 
   0   0   6       43.01       43.75      3.06 o 
   1   0   6      645.24      599.22     13.88 o 
   2   0   6     2662.04     2696.38     30.76 o 
   3   0   6     2062.73     2017.25     34.95 o 
   4   0   6      945.44      908.37     20.45 o 
   5   0   6     1230.41     1205.32     26.82 o 
   6   0   6     2031.39     2111.96     46.58 o 
   7   0   6      440.66      477.90     17.44 o 
   8   0   6       74.95      106.07      9.12 o 
   9   0   6      262.23      250.11     17.61 o 
  10   0   6        1.80        3.25      5.60 o 
  -6   1   6       28.07       45.79     11.74 o 
  -5   1   6      109.46      109.79     11.03 o 
  -4   1   6        1.13        4.91      4.24 o 
  -3   1   6       90.34       85.32      3.92 o 
  -2   1   6       38.07       42.66      4.85 o 
  -1   1   6      585.35      582.81     11.62 o 
   0   1   6      997.96     1019.12     16.90 o 
   1   1   6     1956.82     1988.11     35.43 o 
   2   1   6     1521.81     1486.23     50.76 o 
   3   1   6     8039.52     8349.80    117.19 o 
   4   1   6        5.35       12.19      3.17 o 
   5   1   6      115.39      113.76      6.97 o 
   6   1   6     1888.53     1963.01     42.36 o 
   7   1   6      301.32      294.51     13.99 o 
   8   1   6      239.13      287.85     13.86 o 
   9   1   6       78.05      107.88      9.63 o 
  10   1   6      266.40      286.92     19.78 o 
  -6   2   6        0.65        1.97      9.57 o 
  -5   2   6       15.34       27.51     13.10 o 
  -4   2   6      113.77      100.75      9.16 o 
  -3   2   6       63.98       62.84      7.15 o 
  -2   2   6      864.46      805.77     22.60 o 
  -1   2   6      416.93      415.69     10.30 o 
   0   2   6     1913.68     1950.61     38.89 o 
   1   2   6       57.33       72.77      3.30 o 
   2   2   6       22.20       31.48      2.12 o 
   3   2   6      551.46      537.69     13.67 o 
   4   2   6      127.56      123.56      6.45 o 
   5   2   6      572.02      563.96     17.16 o 
   6   2   6     1801.06     1820.68     48.87 o 
   7   2   6      707.08      760.16     23.79 o 
   8   2   6        2.16       -1.22      3.55 o 
   9   2   6       45.54       51.94     20.32 o 
  10   2   6        0.53       -0.74      4.24 o 
  -6   3   6        0.41       11.63      8.07 o 
  -5   3   6      226.04      204.53     16.08 o 
  -4   3   6       24.48       18.97      6.73 o 
  -3   3   6      257.42      253.71     13.89 o 
  -2   3   6        0.46        8.95      8.31 o 
  -1   3   6        0.55        1.23      1.91 o 
   0   3   6       33.17       37.60      3.37 o 
   1   3   6      656.26      664.08     15.80 o 
   2   3   6      963.13      949.82     20.68 o 
   3   3   6     1954.09     1817.42     33.52 o 
   4   3   6      481.99      470.76     13.45 o 
   5   3   6      660.63      644.56     17.65 o 
   6   3   6      151.73      160.56      9.48 o 
   7   3   6      178.24      197.97     10.75 o 
   8   3   6      266.79      266.63     12.77 o 
   9   3   6       96.28       92.79      8.72 o 
  10   3   6      314.71      320.41     17.12 o 
  -5   4   6       21.77       27.39      8.97 o 
  -4   4   6       42.69       59.65     19.06 o 
  -3   4   6       21.38       35.49      9.21 o 
  -2   4   6      762.56      780.76     25.61 o 
  -1   4   6      216.76      220.86     10.49 o 
   0   4   6      986.06     1026.16     34.91 o 
   1   4   6       24.73       31.38      5.18 o 
   2   4   6       46.60       48.68      5.56 o 
   3   4   6        8.47       11.82      2.05 o 
   4   4   6        2.87        7.19      4.12 o 
   5   4   6      859.81      880.15     21.92 o 
   6   4   6     1534.25     1511.62     35.11 o 
   7   4   6       83.31      101.22      8.02 o 
   8   4   6      848.41      901.22     34.05 o 
   9   4   6        1.88        3.02      4.58 o 
  10   4   6       60.32       71.87      8.73 o 
  -5   5   6       29.22       37.81     10.21 o 
  -4   5   6      232.84      208.87     16.38 o 
  -3   5   6      239.83      268.83     21.14 o 
  -2   5   6       30.04       41.11      7.07 o 
  -1   5   6       45.93       33.38      3.37 o 
   0   5   6       53.89       55.56      4.45 o 
   1   5   6      199.43      199.11     12.31 o 
   2   5   6      123.40      105.96      4.89 o 
   3   5   6     1344.48     1260.80     44.20 o 
   4   5   6      551.81      530.25     16.90 o 
   5   5   6     1193.09     1081.64     53.17 o 
   6   5   6        2.97        5.51      3.77 o 
   7   5   6      237.36      236.51     11.22 o 
   8   5   6      149.21      144.79     15.81 o 
   9   5   6      149.05      142.52     10.39 o 
  10   5   6      107.20       98.78     10.93 o 
  -4   6   6       68.82       58.74     10.86 o 
  -3   6   6       38.91       37.48      8.88 o 
  -2   6   6      138.42      165.38     13.01 o 
  -1   6   6      377.41      391.70     38.84 o 
   0   6   6     4859.34     4560.87    218.88 o 
   1   6   6       48.41       47.83      4.43 o 
   2   6   6      322.24      335.89     10.11 o 
   3   6   6       20.17       22.57      3.44 o 
   4   6   6      408.11      400.67     14.09 o 
   5   6   6        4.06        8.85      3.49 o 
   6   6   6       87.38       85.16      4.71 o 
   7   6   6      100.39      108.15      9.48 o 
   8   6   6      532.66      565.67     20.61 o 
   9   6   6        4.63       20.79      5.29 o 
  10   6   6       23.66       25.67      6.62 o 
  -3   7   6       74.93       76.51     11.56 o 
  -2   7   6       55.13       72.37     10.15 o 
  -1   7   6      200.20      211.44     25.02 o 
   0   7   6      213.31      211.90      9.01 o 
   1   7   6      150.78      147.33      7.30 o 
   2   7   6        3.30       14.65      4.35 o 
   3   7   6      602.61      585.44     15.37 o 
   4   7   6      123.21      125.22      6.70 o 
   5   7   6       62.52       61.56      6.12 o 
   6   7   6        8.83       12.81      2.99 o 
   7   7   6      281.32      276.53     13.00 o 
   8   7   6      336.85      294.09     13.78 o 
   9   7   6        7.11        4.80      5.06 o 
  -2   8   6       78.01       82.95     11.37 o 
  -1   8   6       55.42       42.59      8.62 o 
   0   8   6      243.67      259.34     18.16 o 
   1   8   6      183.61      178.46      9.13 o 
   2   8   6      675.92      704.26     18.94 o 
   3   8   6      219.80      222.44      9.69 o 
   4   8   6       74.23       89.42      8.39 o 
   5   8   6        7.32       12.06      7.40 o 
   6   8   6        2.34        7.79      3.16 o 
   7   8   6       16.30       22.72      7.23 o 
   8   8   6      176.91      152.62     10.40 o 
  -1   9   6       71.49       81.55     16.26 o 
   0   9   6       63.56       82.10     17.43 o 
   1   9   6       48.16       49.67      7.70 o 
   2   9   6       43.35       49.43      8.00 o 
   3   9   6      110.38      115.43      7.67 o 
   4   9   6        1.21        0.10      4.96 o 
   5   9   6      331.56      311.05     12.31 o 
   6   9   6        0.78       -1.37      3.52 o 
   7   9   6       91.01       71.58      8.28 o 
   2  10   6      255.56      250.15     15.02 o 
   3  10   6      105.79      107.93      7.96 o 
   4  10   6      144.47      154.91     11.29 o 
   5  10   6       47.56       56.41      8.67 o 
  -1  -9   7      112.42      120.05     12.32 o 
   0  -9   7        0.99       20.38      6.92 o 
   1  -9   7        0.17        0.54      6.14 o 
   2  -9   7      330.03      349.34     28.81 o 
  -3  -8   7       84.52       92.33     11.04 o 
  -2  -8   7        0.41        0.57      4.27 o 
  -1  -8   7      481.31      496.47     21.63 o 
   0  -8   7       95.01       92.92      9.65 o 
   1  -8   7      282.62      276.09     15.39 o 
   2  -8   7      227.82      248.17     14.46 o 
   3  -8   7      187.79      186.24     12.96 o 
   4  -8   7       13.58       12.98     10.66 o 
  -4  -7   7      287.05      292.33     17.36 o 
  -3  -7   7      311.52      332.06     17.79 o 
  -2  -7   7      499.94      487.61     20.68 o 
  -1  -7   7      299.90      343.75     16.41 o 
   0  -7   7       23.16       29.35      6.63 o 
   1  -7   7      143.19      147.61     10.75 o 
   2  -7   7      213.02      203.31     12.42 o 
   3  -7   7       14.84       17.85      5.41 o 
   4  -7   7      308.24      333.46     13.58 o 
   5  -7   7       64.76       70.80      7.79 o 
  -5  -6   7        6.67       12.45      5.80 o 
  -4  -6   7      894.99      966.06     33.23 o 
  -3  -6   7       93.74       85.21      8.81 o 
  -2  -6   7        0.27       -1.89      3.89 o 
  -1  -6   7      318.84      321.14     14.73 o 
   0  -6   7       13.55       16.35     16.26 o 
   1  -6   7       50.73       56.98      9.48 o 
   2  -6   7     1179.54     1149.37     38.40 o 
   3  -6   7      108.65      109.62      5.95 o 
   4  -6   7      306.83      319.97     12.10 o 
   5  -6   7       37.78       31.24      4.90 o 
   6  -6   7       33.51       23.76      4.85 o 
  -6  -5   7       60.45       67.95      8.41 o 
  -5  -5   7        4.72       16.84      7.32 o 
  -4  -5   7      109.46      118.89     16.62 o 
  -3  -5   7      768.01      761.93     32.07 o 
  -2  -5   7      357.93      364.61     19.33 o 
  -1  -5   7     1349.31     1346.05     33.85 o 
   0  -5   7      612.86      595.49     16.98 o 
   1  -5   7      152.71      138.46      5.77 o 
   2  -5   7     1050.39     1029.17     18.12 o 
   3  -5   7      307.55      309.68     10.10 o 
   4  -5   7      315.04      348.31      9.78 o 
   5  -5   7       51.89       64.66      5.18 o 
   6  -5   7      940.10      898.42     24.78 o 
   7  -5   7        0.93       -2.96      5.06 o 
  -6  -4   7      181.47      158.93     19.87 o 
  -5  -4   7       91.78       97.42     13.73 o 
  -4  -4   7     1171.48     1160.11     50.30 o 
  -3  -4   7      141.51      145.77      6.13 o 
  -2  -4   7     1576.15     1485.10     25.50 o 
  -1  -4   7       34.20       33.77      3.36 o 
   0  -4   7       45.69       43.88      3.88 o 
   1  -4   7     1903.17     1797.56     26.38 o 
   2  -4   7        6.49       12.66      2.42 o 
   3  -4   7      770.82      734.72     14.21 o 
   4  -4   7      493.91      492.90     12.67 o 
   5  -4   7        5.58        4.54      2.65 o 
   6  -4   7        1.00        3.19      2.72 o 
   7  -4   7       64.60       68.01      5.68 o 
   8  -4   7       75.45       76.78     14.09 o 
  -6  -3   7        0.77        6.65      9.76 o 
  -5  -3   7       86.65       73.82      7.77 o 
  -4  -3   7      332.34      333.38     10.23 o 
  -3  -3   7      169.54      157.14      6.28 o 
  -2  -3   7      243.12      250.36      7.81 o 
  -1  -3   7     1903.35     1902.03     30.55 o 
   0  -3   7      789.03      772.86     14.48 o 
   1  -3   7     1085.24     1027.50     16.90 o 
   2  -3   7      464.24      451.62     27.73 o 
   3  -3   7       60.18       51.27      6.57 o 
   4  -3   7      632.35      612.85     17.10 o 
   5  -3   7      230.49      236.70      7.46 o 
   6  -3   7      336.99      354.97     19.42 o 
   7  -3   7      205.67      185.81      7.95 o 
   8  -3   7      127.38      120.94     11.26 o 
   9  -3   7       14.79       31.43     12.10 o 
  -6  -2   7       23.87       24.44      7.11 o 
  -5  -2   7      346.11      307.70     17.41 o 
  -4  -2   7      843.99      827.89     23.26 o 
  -3  -2   7      366.66      355.43      9.80 o 
  -2  -2   7     1992.85     1927.85     31.46 o 
  -1  -2   7      409.69      407.82     11.09 o 
   0  -2   7      768.83      781.15     14.86 o 
   1  -2   7       25.58       28.15      2.85 o 
   2  -2   7        2.96        6.53      2.48 o 
   3  -2   7      708.54      679.21     11.74 o 
   4  -2   7      125.14      133.42      4.49 o 
   5  -2   7       70.81       84.74      3.90 o 
   6  -2   7      269.21      278.63     10.37 o 
   7  -2   7      224.24      202.67     12.29 o 
   8  -2   7      124.24      103.70     10.22 o 
   9  -2   7      780.87      777.38     30.21 o 
  -6  -1   7      240.30      212.71     16.32 o 
  -5  -1   7       15.21       28.29      6.61 o 
  -4  -1   7       48.12       38.85      4.29 o 
  -3  -1   7       23.32       25.33      4.04 o 
  -2  -1   7       23.14       14.71      2.96 o 
  -1  -1   7     2326.71     2442.73     37.23 o 
   0  -1   7      440.13      414.62      9.69 o 
   1  -1   7     1674.53     1669.35     24.37 o 
   2  -1   7      112.71      104.50      5.21 o 
   3  -1   7      514.54      483.63     11.88 o 
   4  -1   7      134.87      121.43      3.38 o 
   5  -1   7        4.93        8.56      3.73 o 
   6  -1   7     1065.88      980.34     26.97 o 
   7  -1   7      220.17      199.78     11.61 o 
   8  -1   7      519.85      557.86     21.65 o 
   9  -1   7      136.83      129.45     12.50 o 
  -6   0   7       19.79       30.33      7.95 o 
  -5   0   7       20.67       25.93      7.71 o 
  -4   0   7      940.23      963.07     45.80 o 
  -3   0   7      188.30      191.64     10.21 o 
  -2   0   7     1012.09     1002.04     22.74 o 
  -1   0   7       11.46       12.69      7.42 o 
   0   0   7     2347.07     2438.17     50.89 o 
   1   0   7        0.05        6.83      3.31 o 
   2   0   7       43.76       57.73      3.09 o 
   3   0   7       20.35        6.96      1.77 o 
   4   0   7      428.31      461.50     13.45 o 
   5   0   7       10.93       16.33      4.29 o 
   6   0   7      720.52      714.74     34.41 o 
   7   0   7       38.85       30.98      5.87 o 
   8   0   7       21.84       26.61      6.81 o 
   9   0   7      595.64      630.77     25.67 o 
  10   0   7       57.01       76.73     19.60 o 
  -6   1   7       63.85       68.39     11.89 o 
  -5   1   7      830.97      854.18     36.94 o 
  -4   1   7      171.74      166.31     12.39 o 
  -3   1   7      372.83      383.17     34.60 o 
  -2   1   7        0.93        1.86      2.67 o 
  -1   1   7      137.35      142.67     10.15 o 
   0   1   7      482.43      464.07     10.78 o 
   1   1   7     1756.57     1753.27     26.65 o 
   2   1   7      958.64      901.38     27.32 o 
   3   1   7     1782.13     1775.62     35.18 o 
   4   1   7      222.45      242.89     10.48 o 
   5   1   7        0.08        8.54     10.12 o 
   6   1   7      199.58      157.28      9.75 o 
   7   1   7      203.14      238.16     22.31 o 
   8   1   7     1062.23     1003.51     31.47 o 
   9   1   7       75.40       51.46      8.13 o 
  10   1   7      257.33      222.38     15.00 o 
  -6   2   7        5.79        7.94      7.79 o 
  -5   2   7       52.23       59.48     10.67 o 
  -4   2   7       78.93      103.05     13.64 o 
  -3   2   7        7.98        5.83      4.99 o 
  -2   2   7      625.24      613.13     13.73 o 
  -1   2   7      271.27      270.42     10.52 o 
   0   2   7      705.20      669.79     13.97 o 
   1   2   7      243.12      227.51      9.34 o 
   2   2   7      279.09      257.69     11.82 o 
   3   2   7     1416.72     1415.38     56.05 o 
   4   2   7      255.93      235.51      9.63 o 
   5   2   7      318.24      303.46     15.99 o 
   6   2   7      328.76      329.49     13.54 o 
   7   2   7        0.97       -0.34      6.32 o 
   8   2   7       46.32       85.71      8.67 o 
   9   2   7      136.29      190.85     12.83 o 
  10   2   7        4.60       19.29     18.25 o 
  -5   3   7      433.55      443.74     35.41 o 
  -4   3   7      215.29      245.77     17.16 o 
  -3   3   7      653.23      690.44     30.44 o 
  -2   3   7      122.24      122.13      9.96 o 
  -1   3   7       81.69       87.35      6.84 o 
   0   3   7      162.45      153.63      5.83 o 
   1   3   7       51.90       50.65      4.57 o 
   2   3   7       35.18       35.55      4.21 o 
   3   3   7     1500.57     1520.47     38.73 o 
   4   3   7      221.23      247.85     16.26 o 
   5   3   7      422.48      444.16     14.96 o 
   6   3   7      675.08      655.19     23.39 o 
   7   3   7      732.04      689.06     22.17 o 
   8   3   7       17.76       12.58      6.50 o 
   9   3   7       88.27       81.46      9.57 o 
  10   3   7      226.80      214.63     14.87 o 
  -5   4   7       59.57       86.22     19.96 o 
  -4   4   7        5.00        9.79      6.28 o 
  -3   4   7        1.11       -3.53      5.23 o 
  -2   4   7      290.41      318.98     16.48 o 
  -1   4   7        2.81        3.05      3.53 o 
   0   4   7      138.85      131.01      8.72 o 
   1   4   7       12.43       15.23      2.67 o 
   2   4   7        0.33        3.21      3.25 o 
   3   4   7       74.26       76.96      3.92 o 
   4   4   7       36.99       32.53      3.40 o 
   5   4   7      958.13      901.35     25.25 o 
   6   4   7     1271.62     1195.89     39.92 o 
   7   4   7      383.70      352.60     20.69 o 
   8   4   7      315.19      283.62     13.59 o 
   9   4   7       33.66       44.21      7.24 o 
  10   4   7        3.84       15.83      7.01 o 
  -4   5   7      250.45      268.33     19.71 o 
  -3   5   7      194.49      214.73     18.25 o 
  -2   5   7       98.03      130.48     28.00 o 
  -1   5   7       51.07       69.59      8.42 o 
   0   5   7      565.94      516.61     28.43 o 
   1   5   7      375.68      379.85     26.13 o 
   2   5   7       51.90       48.88      3.97 o 
   3   5   7      201.62      216.99      7.24 o 
   4   5   7        1.53        4.26      3.90 o 
   5   5   7      703.44      696.28     22.02 o 
   6   5   7       72.93       77.63      7.76 o 
   7   5   7       45.22       50.22      7.03 o 
   8   5   7      295.04      318.54     15.78 o 
   9   5   7      201.45      206.60     12.76 o 
  10   5   7      125.63      137.36     12.27 o 
  -3   6   7      108.40      125.57     19.51 o 
  -2   6   7       76.44       77.83     10.41 o 
  -1   6   7       98.25       97.10     19.42 o 
   0   6   7      741.21      733.96     27.58 o 
   1   6   7      235.59      229.04     14.44 o 
   2   6   7       29.98       37.86      4.52 o 
   3   6   7        1.04        0.84      3.63 o 
   4   6   7       12.49       21.92      6.57 o 
   5   6   7      442.06      383.84     19.26 o 
   6   6   7      310.63      296.40     25.56 o 
   7   6   7      166.54      165.47     11.32 o 
   8   6   7      784.48      750.92     26.78 o 
   9   6   7        6.27        5.16      7.23 o 
  -2   7   7       90.57      113.56     11.73 o 
  -1   7   7      265.66      253.44     38.21 o 
   0   7   7       13.49       14.31      7.32 o 
   1   7   7        0.89        2.10      3.85 o 
   2   7   7       10.56        9.03      3.46 o 
   3   7   7      263.58      260.22      9.77 o 
   4   7   7        4.03       -0.80      2.28 o 
   5   7   7        9.37       16.81      5.37 o 
   6   7   7        9.10        9.71      4.98 o 
   7   7   7       64.44       46.50      6.78 o 
   8   7   7      204.54      208.15     20.41 o 
   9   7   7       15.88       39.02     12.19 o 
  -1   8   7      116.45      113.98     12.58 o 
   0   8   7      105.81      118.70     13.46 o 
   1   8   7       84.67       75.53      6.77 o 
   2   8   7      227.49      245.50     11.38 o 
   3   8   7        1.59        9.79      8.87 o 
   4   8   7       56.65       52.79      6.91 o 
   5   8   7       35.96       31.95      4.67 o 
   6   8   7      150.58      161.28     12.14 o 
   7   8   7      133.89      131.18     10.53 o 
   8   8   7      293.53      281.85     15.52 o 
   0   9   7        3.45        7.41      6.51 o 
   1   9   7       11.00        9.42      6.32 o 
   2   9   7        8.21        4.73      3.67 o 
   3   9   7      110.03      126.34      8.57 o 
   4   9   7       68.23       66.74      6.58 o 
   5   9   7      293.35      281.29     12.07 o 
   6   9   7        1.10        7.25      6.68 o 
   7   9   7      112.17      116.20     10.65 o 
  -2  -8   8       12.26       10.57      6.77 o 
  -1  -8   8      290.72      281.21     17.16 o 
   0  -8   8       30.72       34.28      7.47 o 
   1  -8   8       85.84      106.87     10.98 o 
   2  -8   8       41.81       52.98      8.30 o 
   3  -8   8       10.53       18.42     10.84 o 
  -3  -7   8       66.15       79.02     12.28 o 
  -2  -7   8       33.94       27.30      7.34 o 
  -1  -7   8       38.52       42.33      8.04 o 
   0  -7   8        0.42       -4.93      4.64 o 
   1  -7   8       26.43       28.10      6.81 o 
   2  -7   8      550.55      562.44     22.14 o 
   3  -7   8      235.76      268.01     15.14 o 
   4  -7   8      495.66      513.27     20.90 o 
   5  -7   8        9.15       34.43     18.25 o 
  -4  -6   8      510.25      567.67     30.17 o 
  -3  -6   8        4.07        7.52      6.77 o 
  -2  -6   8       33.75       45.47      7.92 o 
  -1  -6   8      261.84      270.45     14.43 o 
   0  -6   8        4.05       15.20      5.55 o 
   1  -6   8      491.75      480.95     18.06 o 
   2  -6   8      255.08      252.30     12.92 o 
   3  -6   8       95.73       88.98      5.58 o 
   4  -6   8       98.45       96.49      6.18 o 
   5  -6   8       13.41       14.35      5.04 o 
   6  -6   8       24.65       34.34      5.17 o 
  -5  -5   8       55.15       48.42     11.74 o 
  -4  -5   8       63.99       61.04     17.88 o 
  -3  -5   8      102.78      109.87     20.05 o 
  -2  -5   8        3.70        6.53      4.78 o 
  -1  -5   8      192.80      184.88     11.74 o 
   0  -5   8       63.36       74.93      8.13 o 
   1  -5   8      321.07      298.29      8.51 o 
   2  -5   8      596.25      569.64     27.67 o 
   3  -5   8       84.32       84.06      9.57 o 
   4  -5   8      713.14      702.22     16.87 o 
   5  -5   8      401.19      384.20     12.93 o 
   6  -5   8      473.16      472.13     15.52 o 
   7  -5   8        1.20        2.55      5.20 o 
  -5  -4   8        4.49        8.16      5.55 o 
  -4  -4   8      677.54      683.41     24.72 o 
  -3  -4   8      200.65      168.65     11.18 o 
  -2  -4   8       81.82       73.80      5.22 o 
  -1  -4   8      230.00      231.44      8.26 o 
   0  -4   8      220.19      218.87      7.50 o 
   1  -4   8        6.61       12.88      3.95 o 
   2  -4   8       94.93       85.64      4.28 o 
   3  -4   8      594.51      566.04     12.38 o 
   4  -4   8      458.04      423.18     10.72 o 
   5  -4   8        1.31       11.15      6.08 o 
   6  -4   8       86.88       88.81      7.90 o 
   7  -4   8      268.51      302.60     29.99 o 
   8  -4   8       17.49       23.34      7.61 o 
  -5  -3   8      174.43      165.07      8.20 o 
  -4  -3   8       11.28        9.51      3.44 o 
  -3  -3   8        6.75       15.44      5.17 o 
  -2  -3   8       21.75       25.74      3.90 o 
  -1  -3   8      558.00      583.07     15.91 o 
   0  -3   8      340.28      327.87     12.01 o 
   1  -3   8      944.77      952.08     17.83 o 
   2  -3   8     1563.35     1505.74     23.91 o 
   3  -3   8        2.05        4.36      3.71 o 
   4  -3   8     1230.60     1164.21     34.00 o 
   5  -3   8      232.23      263.76     19.89 o 
   6  -3   8     1297.38     1352.58     37.85 o 
   7  -3   8      445.89      418.92     19.51 o 
   8  -3   8      148.38      146.16     12.55 o 
  -5  -2   8       14.41       22.80      8.22 o 
  -4  -2   8       87.66       91.05      8.94 o 
  -3  -2   8       27.07       26.51      3.85 o 
  -2  -2   8      239.13      259.02      9.61 o 
  -1  -2   8      323.34      331.95     10.08 o 
   0  -2   8      201.44      212.43      8.56 o 
   1  -2   8      622.73      624.51     13.33 o 
   2  -2   8      171.59      153.80      5.23 o 
   3  -2   8      764.86      750.77     25.73 o 
   4  -2   8      542.23      508.42     16.12 o 
   5  -2   8       84.27       77.52      8.81 o 
   6  -2   8       78.28       82.09      7.98 o 
   7  -2   8       88.54      108.70      9.23 o 
   8  -2   8      119.03      146.98     11.68 o 
   9  -2   8      927.61     1076.91     39.64 o 
  -5  -1   8       23.21       29.54      8.04 o 
  -4  -1   8        9.36        3.40      3.12 o 
  -3  -1   8       21.95       24.95      7.54 o 
  -2  -1   8       41.74       52.54      4.69 o 
  -1  -1   8     1266.50     1361.67     26.43 o 
   0  -1   8      896.85      925.33     18.79 o 
   1  -1   8     1003.77     1022.78     31.49 o 
   2  -1   8      325.62      347.53      8.45 o 
   3  -1   8      390.75      369.48      7.91 o 
   4  -1   8      191.94      202.24      9.37 o 
   5  -1   8       24.35       34.87      4.94 o 
   6  -1   8      716.67      795.90     25.05 o 
   7  -1   8      270.41      288.58     13.89 o 
   8  -1   8      557.30      617.40     24.61 o 
   9  -1   8       53.13       55.83      9.98 o 
  -5   0   8       56.56       32.68      8.01 o 
  -4   0   8       69.71       60.00      8.22 o 
  -3   0   8       55.13       48.50      4.91 o 
  -2   0   8      157.94      153.06      7.12 o 
  -1   0   8      123.74      121.94      7.31 o 
   0   0   8       20.88       25.80      3.58 o 
   1   0   8      587.36      568.78     12.66 o 
   2   0   8      616.79      605.72     12.95 o 
   3   0   8     1088.71     1052.32     25.55 o 
   4   0   8      260.95      226.63     10.16 o 
   5   0   8       12.20        9.84      4.12 o 
   6   0   8      510.70      450.03     21.86 o 
   7   0   8       23.98       30.96      6.24 o 
   8   0   8        3.07        5.12      5.12 o 
   9   0   8      723.13      758.50     30.12 o 
  -5   1   8       56.93       75.77     11.83 o 
  -4   1   8        4.89        9.57      6.25 o 
  -3   1   8       14.27       20.46      6.40 o 
  -2   1   8       42.09       42.09      4.06 o 
  -1   1   8       34.14       42.32      4.08 o 
   0   1   8      208.50      213.79      7.83 o 
   1   1   8     1465.00     1525.81     26.68 o 
   2   1   8      611.52      612.07     19.33 o 
   3   1   8     1156.68     1131.43     28.04 o 
   4   1   8      157.39      180.28      9.29 o 
   5   1   8        0.83       13.17     13.64 o 
   6   1   8      268.67      308.12     13.49 o 
   7   1   8       35.51       49.22      7.48 o 
   8   1   8      340.53      403.46     19.19 o 
   9   1   8      236.54      278.84     16.82 o 
  10   1   8      113.48      134.48     13.17 o 
  -5   2   8      215.75      227.64     18.62 o 
  -4   2   8      117.85       98.95     24.84 o 
  -3   2   8        2.03        8.58      5.49 o 
  -2   2   8      334.37      352.67     18.60 o 
  -1   2   8      391.62      384.23     10.87 o 
   0   2   8        3.03        0.17      2.12 o 
   1   2   8      253.62      216.25      7.12 o 
   2   2   8     1205.74     1184.83     41.50 o 
   3   2   8     1426.36     1471.47     36.04 o 
   4   2   8      994.90     1000.01     26.90 o 
   5   2   8      746.26      734.47     22.21 o 
   6   2   8     1041.37     1072.89     30.44 o 
   7   2   8      108.70      117.40     15.08 o 
   8   2   8        4.59       25.27     14.18 o 
   9   2   8      129.39      122.91     11.73 o 
  10   2   8        3.84        1.88      5.42 o 
  -4   3   8        1.12       10.64      9.21 o 
  -3   3   8       57.07       58.69      9.80 o 
  -2   3   8        0.72       12.35     12.37 o 
  -1   3   8       64.46       65.75      8.34 o 
   0   3   8       30.01       37.66      6.62 o 
   1   3   8      366.96      356.29     10.00 o 
   2   3   8      676.09      680.91     14.45 o 
   3   3   8     3902.16     3784.43     69.81 o 
   4   3   8       61.38       71.71     10.66 o 
   5   3   8      179.82      165.53     10.42 o 
   6   3   8      929.55     1004.96     28.90 o 
   7   3   8      242.45      204.75     12.50 o 
   8   3   8       48.26       75.72     18.07 o 
   9   3   8       13.76       16.55      6.50 o 
  10   3   8      140.83      161.51     20.69 o 
  -4   4   8       45.90       55.96     13.82 o 
  -3   4   8       52.35       56.61     10.20 o 
  -2   4   8      366.35      399.54     20.69 o 
  -1   4   8       78.37       90.88      8.76 o 
   0   4   8      273.40      274.88     15.52 o 
   1   4   8        3.69        9.12      2.85 o 
   2   4   8        1.78        7.04      6.09 o 
   3   4   8      100.65       97.90      4.90 o 
   4   4   8       91.96       87.92      8.36 o 
   5   4   8      686.27      678.72     22.33 o 
   6   4   8     1889.08     1956.70     49.27 o 
   7   4   8      466.04      540.03     21.56 o 
   8   4   8        1.84       10.30      5.69 o 
   9   4   8       64.41       54.97      8.49 o 
  10   4   8        2.37       10.98      6.06 o 
  -3   5   8       49.54       73.61     12.65 o 
  -2   5   8        1.92        1.90      5.24 o 
  -1   5   8        0.24       -1.73      4.27 o 
   0   5   8       20.45       22.95      6.77 o 
   1   5   8      340.84      334.27     10.50 o 
   2   5   8       42.15       41.17      5.02 o 
   3   5   8      274.30      274.80      9.29 o 
   4   5   8       53.43       52.42      7.27 o 
   5   5   8      455.11      439.28     17.75 o 
   6   5   8        1.25       -1.43      4.34 o 
   7   5   8       20.07       31.67     10.75 o 
   8   5   8      148.43      158.30     12.15 o 
   9   5   8       92.20       95.20      9.84 o 
  -2   6   8      250.92      232.13     20.87 o 
  -1   6   8      134.92      134.40     11.88 o 
   0   6   8      523.83      499.88     31.89 o 
   1   6   8       12.85       24.20      5.24 o 
   2   6   8       58.59       80.93      6.64 o 
   3   6   8        1.96        1.31      3.97 o 
   4   6   8        0.89        4.06      2.82 o 
   5   6   8      240.36      248.02     14.37 o 
   6   6   8      416.93      419.59     18.85 o 
   7   6   8       80.85      109.67     10.20 o 
   8   6   8      825.11      827.07     29.42 o 
   9   6   8       22.77       23.89      6.75 o 
  -1   7   8        9.68        0.36      4.50 o 
   0   7   8       26.81       43.11      7.56 o 
   1   7   8       65.62       58.23      5.63 o 
   2   7   8       53.64       54.60      7.02 o 
   3   7   8      464.90      483.15     15.23 o 
   4   7   8       51.99       56.87      6.04 o 
   5   7   8      163.21      176.82     12.64 o 
   6   7   8        6.61       14.56      9.67 o 
   7   7   8       99.75      117.36     10.63 o 
   8   7   8       36.29       41.97      9.03 o 
   0   8   8     1048.64     1003.21     86.08 o 
   1   8   8       28.31       26.16      6.94 o 
   2   8   8      194.09      214.54     10.47 o 
   3   8   8       41.22       46.29      7.53 o 
   4   8   8      119.44      117.12     12.55 o 
   5   8   8        0.37       -8.17      5.86 o 
   6   8   8       32.13       17.94     11.38 o 
   7   8   8        9.89       -3.36      5.16 o 
   2   9   8        1.12        9.51      4.48 o 
   3   9   8      213.28      236.06     43.85 o 
   4   9   8       70.93       72.83     12.65 o 
   5   9   8       64.41       84.35     16.26 o 
   6   9   8        2.16       15.71     20.50 o 
  -2  -7   9        7.33       10.11      7.77 o 
  -1  -7   9      121.29      115.45     12.01 o 
   0  -7   9        8.11        1.81      7.23 o 
   1  -7   9       37.64       52.79      7.59 o 
   2  -7   9      653.15      659.18     26.66 o 
   3  -7   9      159.71      167.69     23.58 o 
   4  -7   9      583.02      601.44     24.20 o 
  -3  -6   9       18.19       10.33      9.85 o 
  -2  -6   9       27.88       41.62      8.11 o 
  -1  -6   9      247.52      275.29     28.63 o 
   0  -6   9       94.58       87.39     10.39 o 
   1  -6   9      493.77      489.73     24.48 o 
   2  -6   9      492.09      493.54     18.88 o 
   3  -6   9      252.29      237.35     13.39 o 
   4  -6   9       24.43       21.98      3.94 o 
   5  -6   9       25.86       30.67     11.66 o 
  -4  -5   9      244.79      239.13     16.23 o 
  -3  -5   9      207.56      216.02     13.95 o 
  -2  -5   9      294.26      288.29     15.00 o 
  -1  -5   9      262.76      285.02     17.61 o 
   0  -5   9       55.91       52.89      7.18 o 
   1  -5   9      149.57      145.76      7.54 o 
   2  -5   9      257.15      245.88     10.05 o 
   3  -5   9       98.63       97.24      5.45 o 
   4  -5   9      700.74      689.52     18.90 o 
   5  -5   9      248.39      258.19     15.41 o 
   6  -5   9      484.94      526.93     21.65 o 
  -4  -4   9      595.32      601.24     32.61 o 
  -3  -4   9       33.01       35.73      7.47 o 
  -2  -4   9        0.51        5.21      4.61 o 
  -1  -4   9       67.05       62.57      4.80 o 
   0  -4   9       61.42       60.93      5.29 o 
   1  -4   9       14.23       16.84      3.10 o 
   2  -4   9      995.77      999.93     29.25 o 
   3  -4   9       94.76       86.30      4.66 o 
   4  -4   9      479.00      461.58     17.58 o 
   5  -4   9       96.22       65.52     11.85 o 
   6  -4   9       43.65       20.99      5.78 o 
   7  -4   9      352.62      343.65     18.56 o 
  -4  -3   9      103.03      106.74      7.84 o 
  -3  -3   9      745.50      718.95     23.13 o 
  -2  -3   9      367.23      360.74     11.80 o 
  -1  -3   9     1288.50     1346.75     31.35 o 
   0  -3   9      318.74      332.29     17.56 o 
   1  -3   9      128.78      116.32      6.17 o 
   2  -3   9      476.22      460.88     11.07 o 
   3  -3   9      619.99      565.71     16.63 o 
   4  -3   9      268.11      282.03     10.64 o 
   5  -3   9      237.50      252.40     12.76 o 
   6  -3   9     1649.29     1648.76     47.01 o 
   7  -3   9       56.85       76.66      9.42 o 
   8  -3   9      155.26      152.87     12.65 o 
  -4  -2   9      507.11      480.84     22.80 o 
  -3  -2   9       58.34       66.73      5.47 o 
  -2  -2   9      876.27      894.48     21.72 o 
  -1  -2   9        2.96       20.91     14.72 o 
   0  -2   9        1.90       -2.88      3.30 o 
   1  -2   9     1283.75     1296.54     27.03 o 
   2  -2   9       54.61       56.84      6.83 o 
   3  -2   9      217.51      209.25      6.73 o 
   4  -2   9      186.64      195.78     10.23 o 
   5  -2   9        7.26        8.06      4.37 o 
   6  -2   9       10.70       26.66      5.68 o 
   7  -2   9      108.49      106.89     10.76 o 
   8  -2   9      192.34      159.77     13.02 o 
  -4  -1   9       54.94       50.49      8.77 o 
  -3  -1   9       27.93       31.60     14.63 o 
  -2  -1   9      145.41      133.39      7.59 o 
  -1  -1   9     1436.71     1512.49     44.85 o 
   0  -1   9      659.67      700.26     17.63 o 
   1  -1   9     1228.97     1211.94     38.98 o 
   2  -1   9      487.89      475.61     16.11 o 
   3  -1   9      143.46      120.50      9.83 o 
   4  -1   9      176.95      189.13      9.86 o 
   5  -1   9       12.35       21.88      5.29 o 
   6  -1   9       98.64      113.87     10.12 o 
   7  -1   9      274.82      263.55     14.94 o 
   8  -1   9      298.22      275.65     16.70 o 
   9  -1   9        3.66       19.73     10.75 o 
  -4   0   9      255.09      263.81     17.70 o 
  -3   0   9       76.61       94.38     23.30 o 
  -2   0   9      807.53      810.08     21.12 o 
  -1   0   9      217.06      216.45      8.95 o 
   0   0   9      285.94      310.07     13.41 o 
   1   0   9        7.27       11.45      4.97 o 
   2   0   9       87.11       77.13      5.75 o 
   3   0   9      510.76      501.73     17.30 o 
   4   0   9       33.93       56.44     15.99 o 
   5   0   9        2.71        2.50      9.39 o 
   6   0   9      131.40      145.19     10.15 o 
   7   0   9      209.03      175.40     13.37 o 
   8   0   9       79.59       79.11      9.80 o 
   9   0   9      743.87      801.85     43.90 o 
  -4   1   9       34.43       56.51     22.94 o 
  -3   1   9       39.12       47.72      9.30 o 
  -2   1   9       27.97       43.77      8.83 o 
  -1   1   9      390.46      396.95     13.25 o 
   0   1   9       41.99       43.44      4.51 o 
   1   1   9      963.65      962.08     34.38 o 
   2   1   9      247.90      237.48      7.71 o 
   3   1   9      496.82      534.97     18.75 o 
   4   1   9       57.85       59.49      7.05 o 
   5   1   9       15.12       21.67      5.42 o 
   6   1   9      359.36      302.45     14.93 o 
   7   1   9       23.11       22.77      6.25 o 
   8   1   9      216.53      190.29     13.28 o 
   9   1   9      139.16      124.12     12.75 o 
  -4   2   9      545.87      568.46     29.36 o 
  -3   2   9       80.87       99.03     11.18 o 
  -2   2   9      381.50      440.41     20.12 o 
  -1   2   9        1.02        8.39      4.75 o 
   0   2   9      846.41      891.98     24.98 o 
   1   2   9        2.62        8.13      6.09 o 
   2   2   9        9.64       10.92      6.28 o 
   3   2   9       47.58       47.70      6.76 o 
   4   2   9      722.15      744.51     23.59 o 
   5   2   9      138.75      129.30      9.49 o 
   6   2   9      619.78      600.79     21.77 o 
   7   2   9       97.26      105.69     10.02 o 
   8   2   9       20.95       15.16      6.77 o 
   9   2   9      372.31      375.45     20.27 o 
  -3   3   9      109.58      134.15     16.80 o 
  -2   3   9        0.57        3.63      5.56 o 
  -1   3   9       15.24       19.97      3.97 o 
   0   3   9        7.95       16.42      5.75 o 
   1   3   9      207.74      208.31      8.52 o 
   2   3   9       70.29       50.32      4.36 o 
   3   3   9      712.19      729.18     23.98 o 
   4   3   9       59.93       53.22      7.41 o 
   5   3   9       23.35       34.17      6.50 o 
   6   3   9       93.13       73.06      9.67 o 
   7   3   9       82.86      108.35     10.05 o 
   8   3   9      611.17      577.44     24.48 o 
   9   3   9        9.60       13.76      6.64 o 
  -3   4   9        1.20       13.13     16.89 o 
  -2   4   9      456.69      522.75     27.64 o 
  -1   4   9      197.05      192.46     13.44 o 
   0   4   9      293.64      294.88     12.74 o 
   1   4   9       90.95       86.23      5.63 o 
   2   4   9      139.67      119.75     10.94 o 
   3   4   9      207.54      204.98     12.65 o 
   4   4   9       25.87       30.49      6.16 o 
   5   4   9      201.86      198.79     12.76 o 
   6   4   9      358.39      328.54     16.85 o 
   7   4   9       51.25       31.77      7.11 o 
   8   4   9        3.87       18.23      6.51 o 
   9   4   9       64.49       84.51     10.59 o 
  -2   5   9       47.65       54.28      9.54 o 
  -1   5   9       34.63       36.08      9.48 o 
   0   5   9       27.71       34.00      8.21 o 
   1   5   9       48.28       47.37      4.86 o 
   2   5   9        4.22        2.17      4.79 o 
   3   5   9      190.47      179.97     11.66 o 
   4   5   9        1.66       -3.20      4.65 o 
   5   5   9      172.00      158.86     11.21 o 
   6   5   9      253.85      259.74     15.40 o 
   7   5   9      303.01      267.62     16.30 o 
   8   5   9       11.86       10.63     11.38 o 
   9   5   9      125.53      105.34     11.63 o 
  -1   6   9        1.75        1.94      4.58 o 
   0   6   9      109.90      128.39     15.90 o 
   1   6   9       47.09       54.60     11.83 o 
   2   6   9       11.83       16.96      3.75 o 
   3   6   9        3.81        6.47      4.72 o 
   4   6   9        4.15        6.39      5.35 o 
   5   6   9      111.13      130.96     11.56 o 
   6   6   9      254.76      209.03     14.96 o 
   7   6   9      116.74       97.78     10.15 o 
   8   6   9      296.53      265.16     16.74 o 
   9   6   9        0.03       16.47     19.06 o 
   0   7   9      211.93      186.25     22.13 o 
   1   7   9      124.36      111.11     11.15 o 
   2   7   9        1.08        9.18      4.50 o 
   3   7   9      151.20      158.15     21.65 o 
   4   7   9        0.72        0.01      4.34 o 
   5   7   9      145.14      126.37     12.20 o 
   6   7   9       78.21       91.20     11.09 o 
   7   7   9       16.12       17.34      7.10 o 
   8   7   9       85.18       88.60     21.59 o 
   1   8   9      112.75       74.76     11.29 o 
   2   8   9       37.71       40.50      8.98 o 
   3   8   9       11.43       10.82      6.08 o 
   4   8   9       13.04       20.14      6.70 o 
   5   8   9      111.54       95.19     11.22 o 
   6   8   9       78.53       82.05     10.66 o 
   7   8   9       15.54       25.06      7.63 o 
   1  -7  10        0.41       12.39     11.11 o 
  -1  -6  10       69.81       82.84      9.95 o 
   0  -6  10        1.59       -0.29      4.37 o 
   1  -6  10       44.64       45.34     10.30 o 
   2  -6  10       71.73       74.42      8.98 o 
   3  -6  10       11.23       23.86      5.74 o 
   4  -6  10        0.04       10.52      8.85 o 
  -2  -5  10       34.11       33.35      7.91 o 
  -1  -5  10       59.14       52.60      8.62 o 
   0  -5  10       15.41       14.81      5.86 o 
   1  -5  10      133.12      145.70     10.81 o 
   2  -5  10      359.40      332.95     12.95 o 
   3  -5  10      313.30      276.15     12.71 o 
   4  -5  10      697.68      627.12     44.57 o 
   5  -5  10      139.93      112.88     24.66 o 
   6  -5  10      286.97      268.51     15.81 o 
  -3  -4  10        0.77        5.22      5.31 o 
  -2  -4  10        0.03       10.17     11.92 o 
  -1  -4  10      143.27      158.12     11.26 o 
   0  -4  10       19.89       18.21      5.70 o 
   1  -4  10      120.99      110.76      6.73 o 
   2  -4  10      127.83      126.35      7.44 o 
   3  -4  10       46.36       36.55      3.88 o 
   4  -4  10      148.54      129.27      6.24 o 
   5  -4  10       37.00       31.66      5.77 o 
   6  -4  10       93.42      107.28      9.92 o 
   7  -4  10      458.77      487.50     24.00 o 
  -3  -3  10       74.73       62.40      8.28 o 
  -2  -3  10        1.35        0.84      2.82 o 
  -1  -3  10      260.68      256.79     10.59 o 
   0  -3  10       63.07       68.98     11.66 o 
   1  -3  10      306.10      293.87     10.14 o 
   2  -3  10      345.33      318.30     16.18 o 
   3  -3  10       43.52       32.80      4.84 o 
   4  -3  10      298.52      284.15     17.70 o 
   5  -3  10      314.31      293.60     14.80 o 
   6  -3  10      601.62      602.07     23.98 o 
   7  -3  10       34.24       26.57      7.52 o 
  -3  -2  10       66.79       61.11      6.09 o 
  -2  -2  10       40.92       54.79      8.85 o 
  -1  -2  10      222.21      244.89     10.59 o 
   0  -2  10      337.27      341.48     12.50 o 
   1  -2  10       31.31       34.50      4.42 o 
   2  -2  10       71.27       61.15      5.64 o 
   3  -2  10      325.24      315.58     10.26 o 
   4  -2  10      227.21      209.19     11.13 o 
   5  -2  10        1.02       22.42      5.75 o 
   6  -2  10       41.89       62.98      8.19 o 
   7  -2  10      219.34      239.65     14.20 o 
   8  -2  10      104.35       99.41     14.72 o 
  -3  -1  10       46.93       43.90      7.50 o 
  -2  -1  10       91.19       90.19      8.29 o 
  -1  -1  10      280.64      279.94     13.01 o 
   0  -1  10      276.60      282.93     14.95 o 
   1  -1  10      542.66      568.65     22.15 o 
   2  -1  10      786.15      775.51     37.82 o 
   3  -1  10        1.88        3.55      4.30 o 
   4  -1  10      633.46      634.65     34.14 o 
   5  -1  10        5.87        5.56      4.24 o 
   6  -1  10      445.32      488.14     20.36 o 
   7  -1  10      290.84      266.74     15.61 o 
   8  -1  10      138.06      118.19     22.04 o 
  -3   0  10       29.56       25.92      8.18 o 
  -2   0  10       88.93       89.83     11.40 o 
  -1   0  10       93.75       92.31      6.99 o 
   0   0  10       25.83       37.59      5.21 o 
   1   0  10      294.56      309.86     11.53 o 
   2   0  10      427.24      425.21     12.62 o 
   3   0  10      879.70      880.63     27.98 o 
   4   0  10      568.45      511.79     19.49 o 
   5   0  10       47.99       42.12      7.41 o 
   6   0  10       83.34       95.11     11.20 o 
   7   0  10       56.73       65.37      9.01 o 
   8   0  10       42.11       62.67      9.33 o 
   9   0  10      654.62      747.28     31.60 o 
  -3   1  10       10.59        0.58      4.77 o 
  -2   1  10        1.52       -1.97      5.04 o 
  -1   1  10      225.17      229.29     10.93 o 
   0   1  10       27.52       37.90      7.46 o 
   1   1  10      287.07      284.06     10.26 o 
   2   1  10      136.95      143.69      7.08 o 
   3   1  10      186.61      182.27     11.37 o 
   4   1  10      136.99      143.61     12.28 o 
   5   1  10       52.69       81.01      8.68 o 
   6   1  10      427.78      474.44     20.35 o 
   7   1  10       76.20       92.86      9.85 o 
   8   1  10      183.39      211.98     14.67 o 
   9   1  10       31.92       47.74     14.00 o 
  -3   2  10        8.55        8.05      7.01 o 
  -2   2  10       69.71       77.45     10.72 o 
  -1   2  10       55.85       49.02      5.48 o 
   0   2  10       38.49       50.55      5.59 o 
   1   2  10      127.28      133.11      7.11 o 
   2   2  10       82.42       80.58      8.98 o 
   3   2  10      319.53      333.44     19.15 o 
   4   2  10      400.82      428.10     18.59 o 
   5   2  10      160.25      167.72     11.89 o 
   6   2  10      582.77      549.73     21.48 o 
   7   2  10       14.12       11.05      6.77 o 
   8   2  10        0.76        9.68     15.63 o 
   9   2  10      413.33      402.60     22.01 o 
  -2   3  10        1.37       -0.72      7.23 o 
  -1   3  10       40.46       52.77     12.56 o 
   0   3  10       47.57       57.29      9.63 o 
   1   3  10      267.18      268.56     10.42 o 
   2   3  10       33.91       29.94      4.23 o 
   3   3  10      318.61      354.27     17.12 o 
   4   3  10      105.11      111.83     10.22 o 
   5   3  10        3.22       -1.92      4.68 o 
   6   3  10      168.33      192.71     13.54 o 
   7   3  10       56.31       74.43      9.59 o 
   8   3  10      377.95      432.29     21.96 o 
   9   3  10      129.18      149.43     13.67 o 
  -2   4  10      161.76      154.18     13.45 o 
  -1   4  10       48.65       40.72      8.15 o 
   0   4  10       11.11        4.46      3.20 o 
   1   4  10       53.55       50.01      5.40 o 
   2   4  10      238.89      209.18     12.18 o 
   3   4  10      190.89      193.19     13.94 o 
   4   4  10      118.42      133.00     11.93 o 
   5   4  10      146.07      158.67     15.18 o 
   6   4  10      617.81      671.02     49.41 o 
   7   4  10      136.08      147.07     11.89 o 
   8   4  10       15.07       30.84      8.07 o 
   9   4  10       29.44       24.35      7.94 o 
  -1   5  10       21.43       42.83     12.19 o 
   0   5  10       34.45       41.84     12.01 o 
   1   5  10      265.21      252.28     16.88 o 
   2   5  10      298.93      263.20     22.02 o 
   3   5  10      985.20      951.48     33.63 o 
   4   5  10        0.95       -7.81      5.42 o 
   5   5  10       27.58       27.65      8.04 o 
   6   5  10      321.46      391.05     20.65 o 
   7   5  10      127.12      107.50     12.06 o 
   8   5  10       22.86       33.65      8.01 o 
   0   6  10       48.94       66.01      9.46 o 
   1   6  10        4.28       13.29      6.23 o 
   2   6  10        6.26        9.35      5.10 o 
   3   6  10       13.11       18.02      6.28 o 
   4   6  10       20.46       27.10      6.90 o 
   5   6  10      154.67      168.66     13.78 o 
   6   6  10      486.87      504.14     25.54 o 
   7   6  10       54.45       76.22     11.15 o 
   8   6  10        3.64       22.03     12.28 o 
   1   7  10      170.14      154.62     24.48 o 
   2   7  10       17.11       35.88      6.89 o 
   3   7  10      187.59      208.14     27.91 o 
   4   7  10       49.75       53.24     16.17 o 
   5   7  10      216.90      235.30     17.03 o 
   6   7  10        0.53       -2.38      6.07 o 
   7   7  10        5.74        8.55      6.68 o 
   4   8  10        0.52       -4.29      5.60 o 
   0  -5  11        0.14       -2.49      5.60 o 
   1  -5  11        1.72       -0.55      4.30 o 
   2  -5  11      252.61      254.69     20.59 o 
   3  -5  11       55.66       72.98     15.90 o 
   4  -5  11      635.88      649.41     24.16 o 
  -1  -4  11      285.51      261.91     14.62 o 
   0  -4  11      104.64      103.60      9.72 o 
   1  -4  11      383.65      356.77     19.20 o 
   2  -4  11      391.50      364.26     24.30 o 
   3  -4  11      189.55      187.93     12.37 o 
   4  -4  11       73.62       65.62      7.43 o 
   5  -4  11       14.24       19.58      6.15 o 
   6  -4  11       59.26       60.91      8.69 o 
  -2  -3  11      147.06      151.97     11.57 o 
  -1  -3  11      199.20      223.14     10.77 o 
   0  -3  11       34.06       32.12      4.93 o 
   1  -3  11       61.93       48.76      5.41 o 
   2  -3  11      104.27      102.20     10.49 o 
   3  -3  11        1.02       -0.18      3.46 o 
   4  -3  11      189.20      185.33     18.16 o 
   5  -3  11      100.24      118.04     16.35 o 
   6  -3  11      363.12      391.57     19.64 o 
  -2  -2  11        0.67        5.02      3.79 o 
  -1  -2  11       27.01       32.49      5.78 o 
   0  -2  11        1.25        6.25      3.93 o 
   1  -2  11       29.74       46.46      5.29 o 
   2  -2  11      976.63      919.73     45.95 o 
   3  -2  11       86.82       88.25      8.89 o 
   4  -2  11      389.38      393.42     31.98 o 
   5  -2  11       53.23       42.06     11.92 o 
   6  -2  11        1.27       23.29     17.16 o 
   7  -2  11      184.97      176.71     14.03 o 
  -2  -1  11       39.59       47.96      7.47 o 
  -1  -1  11      499.70      517.93     21.53 o 
   0  -1  11       68.63       73.26      6.82 o 
   1  -1  11       65.95       66.91     13.23 o 
   2  -1  11      289.53      285.09     10.42 o 
   3  -1  11      269.12      269.37     19.78 o 
   4  -1  11      231.66      247.18     13.30 o 
   5  -1  11      108.84      108.35     12.56 o 
   6  -1  11      711.10      671.13     32.34 o 
   7  -1  11        6.20       26.62      7.48 o 
   8  -1  11      101.27      115.53     12.44 o 
  -2   0  11      448.37      480.16     23.46 o 
  -1   0  11       36.41       34.01      5.69 o 
   0   0  11       23.05       28.14      5.52 o 
   1   0  11      490.25      478.65     15.70 o 
   2   0  11        4.30        1.60      2.47 o 
   3   0  11      317.41      342.56     16.99 o 
   4   0  11      250.40      278.62     18.88 o 
   5   0  11        4.19        9.30     11.02 o 
   6   0  11       45.25       59.20      8.71 o 
   7   0  11       40.92       46.33     17.70 o 
   8   0  11       43.33       40.30     10.21 o 
  -2   1  11       60.35       67.37     10.31 o 
  -1   1  11      368.27      354.67     22.11 o 
   0   1  11       59.29       67.74      6.58 o 
   1   1  11      475.91      489.59     16.25 o 
   2   1  11      200.57      218.83     14.37 o 
   3   1  11       72.76       79.99     11.65 o 
   4   1  11      174.38      164.03     12.19 o 
   5   1  11       58.84       49.57      8.07 o 
   6   1  11      123.47      123.50     11.32 o 
   7   1  11      219.52      220.64     15.32 o 
   8   1  11      141.09      135.15     13.15 o 
  -2   2  11      339.62      382.16     21.96 o 
  -1   2  11       87.58      103.67     13.37 o 
   0   2  11      137.72      146.83     10.36 o 
   1   2  11       18.48       37.33      7.00 o 
   2   2  11       10.81       23.25      7.10 o 
   3   2  11       31.68       42.38     10.12 o 
   4   2  11       19.03       27.40      7.02 o 
   5   2  11       34.26       36.86      7.94 o 
   6   2  11      172.37      194.98     13.97 o 
   7   2  11       93.33       91.64     10.63 o 
   8   2  11       26.08       31.31     13.73 o 
  -1   3  11      211.28      207.63     36.58 o 
   0   3  11       40.16       48.32      9.60 o 
   1   3  11      325.98      320.35     23.30 o 
   2   3  11       48.64       65.75      8.58 o 
   3   3  11      129.22      151.73     12.60 o 
   4   3  11       24.39       11.13      6.58 o 
   5   3  11       23.23       39.64      7.86 o 
   6   3  11      150.16      134.82     11.54 o 
   7   3  11       69.80       51.41      9.55 o 
   8   3  11      275.64      243.25     17.19 o 
  -1   4  11        0.60        1.40      5.42 o 
   0   4  11      279.78      283.26     17.31 o 
   1   4  11        1.10       19.29      5.55 o 
   2   4  11        0.09        3.92      4.91 o 
   3   4  11        4.39       19.12     12.65 o 
   4   4  11       89.28       91.94     10.46 o 
   5   4  11        1.21       -7.60      6.45 o 
   6   4  11      204.34      205.45     15.43 o 
   7   4  11       51.71       61.84      9.98 o 
   8   4  11       42.14       42.07      9.28 o 
   0   5  11        4.93        8.57     16.17 o 
   1   5  11      149.99      173.79     22.22 o 
   2   5  11       72.14       77.08     22.13 o 
   3   5  11      302.99      284.03     17.70 o 
   4   5  11       38.17       37.84      8.31 o 
   5   5  11       17.52       38.31      9.00 o 
   6   5  11       14.37       15.60     12.65 o 
   7   5  11       73.75       90.33     11.73 o 
   2   6  11       37.69       46.76     20.69 o 
   3   6  11       52.57       52.58     16.26 o 
   4   6  11       17.51       23.42      7.67 o 
   5   6  11       56.66       57.71     10.91 o 
   6   6  11       56.04       70.70     21.68 o 
   7   6  11        0.37        2.71      7.05 o 
   1  -4  12       39.34       38.04      7.30 o 
   2  -4  12       80.14       89.06     17.34 o 
   3  -4  12       38.03       42.31      8.04 o 
   4  -4  12       11.97       12.98      8.22 o 
   0  -3  12        2.32        6.48      4.51 o 
   1  -3  12       27.21       21.66      8.04 o 
   2  -3  12      312.38      334.04     35.77 o 
   3  -3  12      176.88      166.93     12.26 o 
   4  -3  12      256.60      241.25     14.50 o 
   5  -3  12       52.87       43.01      7.46 o 
   0  -2  12       24.82       22.56      4.94 o 
   1  -2  12       87.72       82.17      7.54 o 
   2  -2  12      227.14      194.12     14.90 o 
   3  -2  12       36.44       29.25      7.72 o 
   4  -2  12      168.95      142.48     14.36 o 
   5  -2  12        8.29       12.71      6.22 o 
   6  -2  12        6.77       26.40     14.45 o 
  -1  -1  12       78.52       77.11     10.60 o 
   0  -1  12       11.60        9.33      4.41 o 
   1  -1  12      138.11      146.32     12.16 o 
   2  -1  12      299.70      287.13     17.92 o 
   3  -1  12       15.23       24.30     10.66 o 
   4  -1  12      402.69      378.27     19.36 o 
   5  -1  12      269.08      246.43     15.35 o 
   6  -1  12      351.42      297.22     17.01 o 
   7  -1  12        5.56       13.69     15.81 o 
  -1   0  12       42.98       47.77     12.20 o 
   0   0  12       35.79       35.95      6.19 o 
   1   0  12       19.22        7.88      6.30 o 
   2   0  12       99.19      105.05     11.56 o 
   3   0  12      197.25      187.99     14.68 o 
   4   0  12      208.03      198.27     14.71 o 
   5   0  12        0.97        4.01      5.78 o 
   6   0  12       14.82       27.22      8.11 o 
   7   0  12       94.21      119.39     12.56 o 
  -1   1  12      150.80      137.48     23.85 o 
   0   1  12       93.99      100.81      8.24 o 
   1   1  12      150.12      157.78     13.11 o 
   2   1  12      296.51      316.08     18.97 o 
   3   1  12        0.36       -2.42      4.92 o 
   4   1  12      290.64      296.96     18.55 o 
   5   1  12        9.70       26.17      7.23 o 
   6   1  12      395.15      425.48     22.17 o 
   7   1  12      355.54      349.63     20.79 o 
   0   2  12        1.05       17.58      5.31 o 
   1   2  12       41.36       51.01      9.09 o 
   2   2  12       59.63       90.87     11.44 o 
   3   2  12      135.94      141.92     12.73 o 
   4   2  12      119.01      137.08     13.29 o 
   5   2  12        8.83       -2.68      5.66 o 
   6   2  12       74.04       77.52     10.76 o 
   7   2  12       32.91       76.19     17.52 o 
   0   3  12        9.95        5.78     10.30 o 
   1   3  12      157.23      139.14     12.35 o 
   2   3  12       53.81       47.16      9.24 o 
   3   3  12       57.81       70.69     11.08 o 
   4   3  12       23.58       34.61     10.57 o 
   5   3  12        3.04       21.20     12.47 o 
   6   3  12      111.05      136.10     13.67 o 
   7   3  12       50.28       63.61     10.89 o 
   1   4  12       63.00       72.98     17.34 o 
   2   4  12       41.00       74.13     17.52 o 
   3   4  12       77.95      104.06     13.09 o 
   4   4  12      125.88      125.52     13.27 o 
   5   4  12       12.93       18.61     12.37 o 
   6   4  12      151.09      163.69     14.50 o 
   7   4  12       28.65       19.64      8.33 o 
   3   5  12      173.82      169.30     14.46 o 
   4   5  12       27.99       43.08      9.83 o 
   5   5  12        9.10        0.67      5.49 o 
   6   5  12       29.59       40.25      9.49 o 
   3  -2  13       92.40       91.49     24.93 o 
   2  -1  13       29.77       39.63      8.85 o 
   3  -1  13        1.75        0.70      5.06 o 
   4  -1  13      205.29      235.79     17.40 o 
   5  -1  13      194.80      168.09     14.91 o 
   2   0  13      243.43      251.97     17.69 o 
   3   0  13       17.27       21.83      8.53 o 
   4   0  13      186.30      196.63     20.78 o 
   5   0  13       30.34       30.46     11.20 o 
   2   1  13       71.32       55.93     10.86 o 
   3   1  13      222.40      221.71     38.30 o 
   4   1  13       45.76       62.94     11.16 o 
   5   1  13       33.98       46.71     20.14 o 
   6   1  13      392.80      379.26     34.51 o 
   2   2  13        1.47       17.47     17.70 o 
   3   2  13       58.93       77.57     15.99 o 
   4   2  13       28.89       44.79     10.44 o 
   5   2  13        0.29       -0.02      6.96 o 
   3   3  13       31.55       34.85     18.79 o 
   4   3  13       50.42       44.48      9.77 o 
   5   3  13        0.76        7.41      6.77 o 
                                                 
